# Supplementary material for: Evidence of universal conformal invariance in living biological matter
Source: Nat Phys. 2025 Mar 14;21(4):618–23. doi: 10.1038/s41567-025-02791-2 (PMC11999873; doi:10.1038/s41567-025-02791-2)
Supplement: Supplementary file 2 — Source data for Fig. 2a,b and Fig. 2b (inset). [file 41567_2025_2791_MOESM2_ESM.zip]

Archive with 4 entries (4 files):
- SourceData_fig2a.xlsx
- __MACOSX/._SourceData_fig2a.xlsx
- SourceData_fig2b_inset.xlsx
- SourceData_fig2b.xlsx
