# Supplementary material for: Evidence of universal conformal invariance in living biological matter
Source: Nat Phys. 2025 Mar 14;21(4):618–23. doi: 10.1038/s41567-025-02791-2 (PMC11999873; doi:10.1038/s41567-025-02791-2)
Supplement: Supplementary file 2 — Source data for Fig. 2a,b and Fig. 2b (inset). [file 41567_2025_2791_MOESM2_ESM.zip › SourceData_fig2a.xlsx]

## Sheet: MDCK-PTV-external-perimeter
0	1	2	3	4	5	6	7	8	9	10	11	12	13	14	15	16	17	18	19	20	21	22	23	24	25	26	27	28	29	30	31	32	33	34
0.102314	0.10941	0.116997	0.125111	0.133787	0.143065	0.152987	0.163596	0.174942	0.187074	0.200047	0.21392	0.228755	0.244619	0.261583	0.279724	0.299123	0.319866	0.342049	0.36577	0.391135	0.41826	0.447266	0.478284	0.511452	0.546921	0.584849	0.625408	0.66878	0.715159	0.764754	0.817789	0.874502	0.935148	1
825.176	898.372	978.303	1038.3	1150.83	1254.63	1355.19	1431.94	1602.14	1751.29	1922.31	2107.62	2298.42	2472.46	2701.41	2986.86	3285.57	3723.11	3869.08	4269.49	4593.49	4917.75	5520.17	5817.2	6957.06	7274.65	8353.07	8211.4	9596.25	9800.3	11233.7	12085.8	13083.1	12603.5	15310.2
54.8024	67.9596	73.9958	88.2331	105.009	109.689	140.485	140.865	160.605	178.843	203.33	218.653	218.673	248.018	252.361	395.662	363.311	450.519	426.23	463.183	629.539	698.739	809.693	708.494	651.12	942.082	852.973	1106.04	1308.95	1183.18	1456.44	1129.78	1635.69	0	0

## Sheet: PilH-PTV-external-perimeter
0	1	2	3	4	5	6	7	8	9	10	11	12	13	14	15	16	17	18	19	20	21	22	23	24	25	26	27	28	29	30	31	32	33	34	35	36	37
0.101984	0.108475	0.115379	0.122722	0.130532	0.13884	0.147676	0.157075	0.167072	0.177705	0.189015	0.201045	0.21384	0.22745	0.241926	0.257323	0.2737	0.29112	0.309648	0.329355	0.350317	0.372612	0.396327	0.421551	0.44838	0.476917	0.50727	0.539555	0.573895	0.61042	0.649269	0.690592	0.734544	0.781294	0.831019	0.883908	0.940164	1
918.947	973.392	1044.51	1118.71	1195.57	1285.78	1379.29	1477.25	1591.55	1703.25	1849.14	1976.83	2144.42	2291.39	2499.17	2688.56	2899.86	3136.1	3389.2	3723.12	3948.65	4274.53	4639.65	5078.19	5415.11	5800.23	6470.14	6935.9	7786.24	8262.29	8825.43	9765.04	10563.8	11434.2	12779.6	13868.9	15060.8	16141.7
24.5108	35.76	40.9815	49.6439	55.222	62.2354	73.4307	80.6452	93.8249	107.253	126.274	133.321	151.108	175.211	207.198	229.611	258.367	271.734	337.587	325.434	376.42	447.063	468.881	515.383	568.81	640.776	696.856	779.205	891.19	930.455	903.604	1054.98	1337.24	1409.25	1575.61	1358.05	1821.17	0

## Sheet: nematic-external-perimeter
0	1	2	3	4	5	6	7	8	9	10	11	12	13	14	15	16	17	18	19	20	21	22	23	24	25	26	27	28	29	30	31	32	33
0.0104664	0.0120172	0.0137978	0.0158422	0.0181896	0.0208847	0.0239792	0.0275322	0.0316116	0.0362955	0.0416734	0.0478482	0.0549378	0.063078	0.0724242	0.0831553	0.0954764	0.109623	0.125866	0.144515	0.165928	0.190514	0.218742	0.251153	0.288367	0.331094	0.380152	0.436479	0.501152	0.575408	0.660666	0.758556	0.870951	1
42.0341	49.8796	59.2442	70.6405	83.9476	100.252	125.463	149.282	178.14	212.73	256.539	307.525	366.862	444.86	534.652	641.588	769.913	926.651	1118.87	1363.54	1602.98	1990.9	2361.83	2839.14	3425.36	4026.01	4934.22	5779.95	6968.43	8720.41	10029.9	11958.1	15008.1	17323.4
2.52621	3.18269	4.09461	5.25989	6.93027	8.95381	11.4141	15.2161	18.875	24.0823	30.7544	38.6535	47.557	59.3864	74.4381	85.9792	98.1395	123.442	154.253	192.417	215.864	279.38	333.886	343.774	453.431	550.566	741.267	846.218	778.7	1186.4	1464.21	1653.91	2168.95	4588.35

## Sheet: MDCK-PTV-full-perimeter
0	1	2	3	4	5	6	7	8	9	10	11	12	13	14	15	16	17	18	19	20	21	22	23	24	25	26	27	28
0.101239	0.109002	0.11736	0.126358	0.136047	0.146479	0.157711	0.169803	0.182823	0.196842	0.211935	0.228186	0.245682	0.264521	0.284803	0.306641	0.330154	0.355469	0.382726	0.412072	0.443669	0.477688	0.514316	0.553752	0.596212	0.641928	0.69115	0.744145	0.801204
974.21	1064.58	1180.43	1366.33	1524.53	1673.95	1810.92	2126.99	2406.19	2799.32	3164.59	3406.73	4013.04	4384.63	5131.94	5849.45	6473.87	7296.3	8319.83	9691.48	10098.2	10535.1	14138.4	15192.6	18496.2	19776.6	22290.2	25386.4	31004.7
165.079	172.149	219.085	241.601	283.73	328.342	375.741	415.773	427.148	525.819	519.129	685.69	783.179	937.76	1073.15	1042.14	1299.7	1585.64	1876.16	2136.69	2538.92	2084.36	2108.51	3484.58	3847.54	5281.91	5494.06	6754.08	7307.8

## Sheet: nematic-full-perimeter
0	1	2	3	4	5	6	7	8	9	10	11	12	13	14	15	16	17	18	19	20	21	22	23	24	25	26	27	28	29	30	31
0.0108149	0.0125153	0.014483	0.0167601	0.0193953	0.0224448	0.0259737	0.0300575	0.0347833	0.0402522	0.0465809	0.0539047	0.06238	0.0721879	0.0835378	0.0966722	0.111872	0.129461	0.149816	0.173371	0.20063	0.232174	0.268678	0.310922	0.359807	0.416378	0.481844	0.557603	0.645274	0.746728	0.864135	1
22.8173	29.1958	36.5624	46.3284	58.0713	79.5929	98.5505	122.642	154.656	195.44	248.371	313.234	402.397	515.363	667.011	852.537	1127.23	1432.59	1850.05	2486.56	3162.53	4130.89	5332.55	7038.79	8986.81	11763.7	15188.2	20875.3	26579	33335.1	43713.2	54892.4
3.60674	4.64464	6.06056	7.6422	10.0448	12.9985	16.9215	21.6626	28.0558	35.0446	47.4551	62.7567	83.1539	110.935	142.193	183.626	231.609	307.852	393.248	528.057	633.329	885.895	1133.34	1309.27	1933.58	2520.96	2793.18	3971.76	4915.4	7078.78	13491.1	11671.6

## Sheet: PilH-PTV-full-perimeter
0	1	2	3	4	5	6	7	8	9	10	11	12	13	14	15	16	17	18	19	20	21	22	23	24	25	26	27	28	29	30	31	32
0.104495	0.111897	0.119824	0.128312	0.137402	0.147135	0.157558	0.16872	0.180672	0.19347	0.207176	0.221852	0.237568	0.254397	0.272418	0.291716	0.312381	0.33451	0.358207	0.383582	0.410755	0.439853	0.471012	0.504378	0.540108	0.578369	0.61934	0.663214	0.710196	0.760506	0.814379	0.87207	0.933847
1228.25	1355.94	1473.78	1618.49	1766.39	1969.84	2163.3	2424.53	2686.62	3018.32	3303.7	3679.14	3968.6	4574.64	5039.74	5595.05	6496.76	7114.52	7916.77	8923.07	10215	11289.4	12391.9	14667.8	15863.4	17790	20879.8	24162.3	26178.7	30551	34935.9	40349.8	46646.4
156.271	192.93	218.299	259.943	277.701	308.107	374.692	408.574	456.106	548.377	648.158	668.954	791.504	919.204	1005.08	1165.4	1155.49	1476.35	1503.22	1925.82	1914.39	2603.91	2465.77	2945.23	3419.09	3167.74	4134.64	4950	5431.35	6514.91	7057.11	7498.83	9678.1

## Sheet: MCF7-PTV-external-perimeter
0	1	2	3	4	5	6	7	8	9	10	11	12	13	14	15	16	17	18	19	20	21	22	23	24	25	26	27	28	29	30	31	32	33	34
0.103852	0.111005	0.118651	0.126824	0.13556	0.144897	0.154878	0.165546	0.176949	0.189137	0.202164	0.21609	0.230974	0.246883	0.263889	0.282065	0.301494	0.322261	0.344458	0.368185	0.393545	0.420652	0.449627	0.480597	0.513701	0.549085	0.586906	0.627332	0.670542	0.716729	0.766098	0.818867	0.87527	0.935559	1
822.8	889.73	963.991	1053.72	1136.38	1228.99	1350.26	1483.34	1589.45	1760.64	1935.19	2071.27	2282.17	2461.26	2677.38	2913.74	3209.04	3483.8	3842.27	4206.33	4475.88	5045.77	5633.07	5864.07	6747.11	7397.59	7703.23	8288.18	9577.22	10450.6	10814.3	11754.6	13530	15946.2	16764.5
62.8322	61.8402	75.613	85.9537	91.8492	99.7238	126.573	137.115	159.371	179.606	191.85	200.283	222.919	247.802	279.018	286.217	371.854	414.432	405.789	459.629	524.032	651.861	768.509	656.737	858.57	905.023	867.989	1131.59	1285.15	1332.96	716.905	371.201	1494.45	1151.76	2594.59

## Sheet: MCF7-PTV-full-perimeter
0	1	2	3	4	5	6	7	8	9	10	11	12	13	14	15	16	17	18	19	20	21	22	23	24	25	26	27	28	29	30
0.103023	0.11086	0.119293	0.128367	0.138132	0.14864	0.159948	0.172115	0.185208	0.199297	0.214457	0.230771	0.248326	0.267217	0.287544	0.309418	0.332956	0.358284	0.385539	0.414867	0.446427	0.480387	0.51693	0.556254	0.598568	0.644102	0.693099	0.745824	0.80256	0.863611	0.929307
984.68	1101.06	1234.07	1383.11	1538.35	1758.26	1959.64	2249.15	2587.77	2897.33	3285.41	3620.46	3978.47	4587.63	5051.87	5591.67	6612.42	7635.78	8604.46	9849.58	11577.3	12464.5	14639.2	15955.4	16428.1	19968.4	21423.4	25849.6	25753.6	36470.4	40466.4
156.907	193.658	222.179	240.767	296.883	320.799	364.346	415.939	463.934	505.746	572.216	700.217	914.227	1074.53	998.857	1206.67	1290.73	1415.73	1678.29	2120.66	2544.71	2817.97	2443.62	3613.7	3506.68	4283.99	3286.79	4724.36	5982.35	9761.7	6773.29

## Sheet: WT-PTV-external-perimeter
0	1	2	3	4	5	6	7	8	9	10	11	12	13	14	15	16	17	18	19	20	21	22	23	24	25	26	27	28	29	30	31	32	33	34	35	36	37
0.102239	0.108739	0.115652	0.123004	0.130824	0.139141	0.147986	0.157394	0.1674	0.178042	0.18936	0.201399	0.214202	0.227819	0.242302	0.257706	0.274089	0.291513	0.310046	0.329756	0.350719	0.373016	0.396729	0.42195	0.448774	0.477304	0.507648	0.53992	0.574244	0.61075	0.649577	0.690872	0.734792	0.781505	0.831187	0.884028	0.940227	1
908.292	953.312	1019.44	1091.95	1173.55	1256.44	1349.46	1449.26	1559.88	1680.58	1798.58	1953.06	2085.03	2271.98	2448.44	2639.78	2819.3	3043.56	3329.39	3566.16	3869.88	4197.88	4561.51	4938.53	5324.65	5819.22	6276.6	6799.34	7441.19	8057.8	8626.14	9212.36	10145.1	11083	12071	13315.9	14505.1	15421.6
20.1223	33.1983	37.5521	42.7094	50.7426	58.4338	66.7693	73.0994	90.4935	106.011	108.488	132.601	141.5	168.092	170.952	207.519	226.119	281.268	280.077	299.88	391.652	394.262	479.35	473.147	498.699	547.37	682	607.956	789.455	865.039	828.362	1030.17	1146.4	1211.28	1210.41	1202.66	1875.06	1637.47

## Sheet: WT-PTV-full-perimeter
0	1	2	3	4	5	6	7	8	9	10	11	12	13	14	15	16	17	18	19	20	21	22	23	24	25	26	27	28	29	30	31	32	33
0.106051	0.113513	0.1215	0.130048	0.139199	0.148993	0.159476	0.170696	0.182707	0.195562	0.209322	0.224049	0.239813	0.256687	0.274747	0.294078	0.31477	0.336917	0.360622	0.385996	0.413154	0.442224	0.473339	0.506643	0.54229	0.580445	0.621285	0.664999	0.711788	0.76187	0.815475	0.872851	0.934265	1
1185.46	1294.11	1413.38	1552.92	1712.03	1879.86	2066.04	2273	2523.71	2801.84	3183.2	3437.06	3897.82	4334.83	4789.57	5469.89	5886.74	6733.16	7551.65	8487.07	9694.7	10888	12199.4	13361.5	14963.8	17514.4	20132.6	21729.6	23616.2	27660	32715.8	38582	44085	48929.9
139.638	164.305	199.539	208.567	250.799	293.886	329.6	349.754	461.87	460.977	567.95	608.307	717.259	845.097	954.452	1021.27	1255.04	1356.78	1561.72	1692.57	1924.42	2200.53	2468.27	2288.86	2987.47	3544.47	3922.6	4504.54	4418.38	5406.33	5881.7	6002.31	8628.22	9865.63
