# Supplementary material for: Evidence of universal conformal invariance in living biological matter
Source: Nat Phys. 2025 Mar 14;21(4):618–23. doi: 10.1038/s41567-025-02791-2 (PMC11999873; doi:10.1038/s41567-025-02791-2)
Supplement: Supplementary file 2 — Source data for Fig. 2a,b and Fig. 2b (inset). [file 41567_2025_2791_MOESM2_ESM.zip › SourceData_fig2b_inset.xlsx]

## Sheet: MCF7-PTV-wang-hist-64
0	1	2	3	4	5	6	7	8	9	10	11	12	13	14	15	16	17	18	19	20	21
-3.74825	-3.37342	-2.9986	-2.62377	-2.24895	-1.87412	-1.4993	-1.12447	-0.74965	-0.374825	0	0.374825	0.74965	1.12447	1.4993	1.87412	2.24895	2.62377	2.9986	3.37342	3.74825	4.12307
0.000144039	0.000444642	0.0043149	0.00967565	0.0304799	0.0530376	0.141941	0.216121	0.284456	0.301694	0.396577	0.376515	0.327192	0.212709	0.156793	0.077936	0.0435451	0.01108	0.00506328	0.000939384	0.000385147	3.28784e-05

## Sheet: nematic-wang-hist-64
0	1	2	3	4	5	6	7	8	9	10	11	12	13	14	15	16	17	18	19	20	21	22
-4.57627	-4.16025	-3.74422	-3.3282	-2.91217	-2.49615	-2.08012	-1.6641	-1.24807	-0.832049	-0.416025	0	0.416025	0.832049	1.24807	1.6641	2.08012	2.49615	2.91217	3.3282	3.74422	4.16025	4.57627
0	5.36791e-05	0.000295235	0.00140908	0.00585996	0.0154907	0.0382422	0.0985524	0.183669	0.301017	0.338953	0.365382	0.355939	0.316354	0.200215	0.114805	0.0457556	0.0196699	0.00507466	0.00130221	0.000260526	7.28975e-05	0

## Sheet: MCF7-PTV-wang-hist-512
0	1	2	3	4	5	6	7	8	9	10	11	12	13	14	15	16	17	18	19	20	21	22	23	24	25	26
-4.21631	-3.89198	-3.56765	-3.24332	-2.91899	-2.59465	-2.27032	-1.94599	-1.62166	-1.29733	-0.972995	-0.648664	-0.324332	0	0.324332	0.648664	0.972995	1.29733	1.62166	1.94599	2.27032	2.59465	2.91899	3.24332	3.56765	3.89198	4.21631
2.12224e-05	0.000191002	0.000282259	0.00138583	0.00275255	0.0128353	0.0247475	0.0575829	0.0909467	0.204707	0.284103	0.334517	0.367475	0.396604	0.393444	0.322584	0.236695	0.160344	0.0987076	0.0681877	0.0274706	0.0172546	0.00605963	0.00283132	0.000651654	0.000295866	5.3181e-05

## Sheet: nematic-wang-hist-512
0	1	2	3	4	5	6	7	8	9	10	11	12	13	14	15	16	17	18	19	20	21	22
-3.73846	-3.3986	-3.05874	-2.71888	-2.37902	-2.03916	-1.6993	-1.35944	-1.01958	-0.679721	-0.33986	0	0.33986	0.679721	1.01958	1.35944	1.6993	2.03916	2.37902	2.71888	3.05874	3.3986	3.73846
0.000293031	0.00143367	0.00427559	0.00842498	0.0189932	0.0474971	0.0827322	0.152557	0.218266	0.315259	0.348672	0.392481	0.368944	0.348383	0.251333	0.181395	0.103109	0.0606829	0.0243325	0.0114017	0.00311867	0.00110728	0.000382097

## Sheet: MDCK-PTV-wang-hist-64
0	1	2	3	4	5	6	7	8	9	10	11	12	13	14	15	16	17	18	19	20	21	22
-4.13263	-3.75693	-3.38124	-3.00555	-2.62985	-2.25416	-1.87847	-1.50277	-1.12708	-0.751387	-0.375693	0	0.375693	0.751387	1.12708	1.50277	1.87847	2.25416	2.62985	3.00555	3.38124	3.75693	4.13263
0	9.44312e-05	0.000299032	0.00311623	0.00845946	0.0287936	0.0536605	0.145432	0.220284	0.290507	0.309308	0.396165	0.367986	0.325044	0.207896	0.153905	0.0741698	0.0429367	0.0115206	0.00554193	0.00118629	0.000649214	4.72156e-05

## Sheet: MDCK-PTV-wang-hist-512
0	1	2	3	4	5	6	7	8	9	10	11	12	13	14	15	16	17	18	19	20	21	22	23	24	25
-3.83776	-3.51795	-3.19814	-2.87832	-2.55851	-2.23869	-1.91888	-1.59907	-1.27925	-0.959441	-0.639627	-0.319814	0	0.319814	0.639627	0.959441	1.27925	1.59907	1.91888	2.23869	2.55851	2.87832	3.19814	3.51795	3.83776	4.15758
0.000196559	0.00044012	0.00160879	0.00331372	0.0144022	0.0256637	0.0590424	0.0875476	0.18991	0.252494	0.294098	0.307818	0.409864	0.388844	0.318688	0.22531	0.192201	0.113865	0.0777662	0.0314099	0.0197269	0.00688547	0.00342235	0.000738903	0.000297139	7.36273e-05

## Sheet: PilH-PTV-wang-hist-64
0	1	2	3	4	5	6	7	8	9	10	11	12	13	14	15	16	17	18	19	20
-3.82388	-3.44149	-3.05911	-2.67672	-2.29433	-1.91194	-1.52955	-1.14716	-0.764776	-0.382388	0	0.382388	0.764776	1.14716	1.52955	1.91194	2.29433	2.67672	3.05911	3.44149	3.82388
8.45626e-05	0.000394907	0.00261383	0.0085146	0.0291403	0.0589629	0.129698	0.205539	0.292999	0.337521	0.383973	0.361856	0.304526	0.210472	0.136138	0.0629842	0.031517	0.00949115	0.00327188	0.000505761	0.000114159

## Sheet: PilH-PTV-wang-hist-512
0	1	2	3	4	5	6	7	8	9	10	11	12	13	14	15	16	17	18	19	20	21	22	23	24
-3.87878	-3.55555	-3.23232	-2.90909	-2.58585	-2.26262	-1.93939	-1.61616	-1.29293	-0.969695	-0.646464	-0.323232	0	0.323232	0.646464	0.969695	1.29293	1.61616	1.93939	2.26262	2.58585	2.90909	3.23232	3.55555	3.87878
9.33977e-05	0.000321514	0.00169474	0.00432007	0.0133779	0.0277261	0.0652895	0.108234	0.193115	0.268773	0.302248	0.340514	0.392727	0.370336	0.296727	0.230312	0.177415	0.10285	0.0665221	0.0310368	0.0163634	0.00561065	0.00241188	0.000579283	0.000194372

## Sheet: WT-PIV-wang-hist-64
0	1	2	3	4	5	6	7	8	9	10	11	12	13	14	15	16	17	18	19	20
-4.14583	-3.73124	-3.31666	-2.90208	-2.4875	-2.07291	-1.65833	-1.24375	-0.829165	-0.414583	0	0.414583	0.829165	1.24375	1.65833	2.07291	2.4875	2.90208	3.31666	3.73124	4.14583
0.000105558	0.000307784	0.00204115	0.00620706	0.0238643	0.0406022	0.0990699	0.168786	0.25826	0.334415	0.358135	0.313085	0.272869	0.187366	0.112817	0.0477525	0.0199662	0.00577402	0.00252969	0.000388585	0.000127869

## Sheet: WT-PIV-wang-hist-512
0	1	2	3	4	5	6	7	8	9	10	11	12	13	14	15	16	17	18	19	20	21	22	23	24	25	26
-4.51117	-4.16416	-3.81714	-3.47013	-3.12312	-2.7761	-2.42909	-2.08208	-1.73507	-1.38805	-1.04104	-0.694026	-0.347013	0	0.347013	0.694026	1.04104	1.38805	1.73507	2.08208	2.42909	2.7761	3.12312	3.47013	3.81714	4.16416	4.51117
1.36754e-05	6.89988e-05	0.000205505	0.000920916	0.00238226	0.00845105	0.015246	0.0426251	0.0832185	0.13142	0.225486	0.321668	0.335874	0.360181	0.334542	0.324219	0.251685	0.160057	0.0870944	0.0468421	0.0209577	0.00934058	0.00276033	0.00110836	0.000314616	0.000103638	1.85921e-05
