# Supplementary material for: Evidence of universal conformal invariance in living biological matter
Source: Nat Phys. 2025 Mar 14;21(4):618–23. doi: 10.1038/s41567-025-02791-2 (PMC11999873; doi:10.1038/s41567-025-02791-2)
Supplement: Supplementary file 2 — Source data for Fig. 2a,b and Fig. 2b (inset). [file 41567_2025_2791_MOESM2_ESM.zip › SourceData_fig2b.xlsx]

## Sheet: MDCK-PTV-wang
0	1	2	3	4	5	6	7	8	9	10	11	12	13	14	15
11.7476	15.6587	20.8719	27.8209	37.0833	49.4295	65.8861	87.8217	117.06	156.033	207.982	277.225	369.522	492.548	656.532	875.112
2.17336	2.40644	2.67218	2.94675	3.20072	3.49199	3.72032	3.98614	4.22246	4.49314	4.69863	4.92303	5.14538	5.38095	5.57369	5.79358

## Sheet: nematic-wang
0	1	2	3	4	5	6	7	8	9	10	11	12	13	14	15
11.7476	15.6587	20.8719	27.8208	37.0833	49.4294	65.886	87.8215	117.06	156.033	207.981	277.225	369.521	492.546	656.53	875.109
2.12264	2.34506	2.57258	2.81164	3.04432	3.29794	3.56403	3.83782	4.10259	4.37777	4.60854	4.82585	5.11494	5.34046	5.56868	5.84449

## Sheet: MCF7-PTV-wang
0	1	2	3	4	5	6	7	8	9	10	11	12	13	14	15
11.7476	15.6587	20.8719	27.8209	37.0833	49.4295	65.8861	87.8217	117.06	156.033	207.982	277.225	369.522	492.548	656.532	875.112
2.23183	2.53903	2.8017	2.96676	3.23747	3.46289	3.74059	3.98268	4.20481	4.45273	4.63127	4.81626	5.01204	5.21409	5.42208	5.63921

## Sheet: WT-PTV-wang
0	1	2	3	4	5	6	7	8	9	10	11	12	13	14	15
11.7476	15.6587	20.8719	27.8208	37.0833	49.4294	65.886	87.8215	117.06	156.033	207.981	277.225	369.521	492.546	656.53	875.109
2.06439	2.34718	2.63109	2.88171	3.14025	3.39612	3.67073	3.95537	4.2205	4.46961	4.69654	4.91209	5.12079	5.33005	5.55846	5.78683

## Sheet: PilH-PTV-wang
0	1	2	3	4	5	6	7	8	9	10	11	12	13	14	15
11.7476	15.6587	20.8719	27.8208	37.0833	49.4294	65.886	87.8215	117.06	156.033	207.981	277.225	369.521	492.546	656.53	875.109
2.10408	2.3648	2.6433	2.913	3.19484	3.45767	3.69862	3.96234	4.21846	4.47669	4.72986	4.97829	5.2007	5.38407	5.60553	5.85293
