# Supplementary material for: Evidence of universal conformal invariance in living biological matter
Source: Nat Phys. 2025 Mar 14;21(4):618–23. doi: 10.1038/s41567-025-02791-2 (PMC11999873; doi:10.1038/s41567-025-02791-2)
Supplement: Supplementary file 3 — Source data for Fig. 3a,b and Fig. 3b (inset). [file 41567_2025_2791_MOESM3_ESM.zip]

Archive with 3 entries (3 files):
- SourceData_fig3a.xlsx
- SourceData_fig3b_inset.xlsx
- SourceData_fig3b.xlsx
