# Supplementary material for: Evidence of universal conformal invariance in living biological matter
Source: Nat Phys. 2025 Mar 14;21(4):618–23. doi: 10.1038/s41567-025-02791-2 (PMC11999873; doi:10.1038/s41567-025-02791-2)
Supplement: Supplementary file 3 — Source data for Fig. 3a,b and Fig. 3b (inset). [file 41567_2025_2791_MOESM3_ESM.zip › SourceData_fig3a.xlsx]

## Sheet: MCF7-PTV-lpp
0	1	2	3	4	5	6	7	8	9	10	11	12	13	14	15	16	17	18	19	20	21	22	23	24	25	26	27	28	29	30	31
1.01652	0.827345	0.762612	0.723277	0.698128	0.675238	0.65399	0.636721	0.603552	0.590434	0.57457	0.559618	0.544393	0.53002	0.516771	0.508096	0.479369	0.469797	0.458572	0.446595	0.432262	0.414862	0.398531	0.387243	0.35601	0.340771	0.321728	0.301408	0.277613	0.237699	0.152206	0.00156988
0	0.101342	0.202683	0.304025	0.405367	0.506708	0.60805	0.709392	0.810734	0.912075	1.01342	1.11476	1.2161	1.31744	1.41878	1.52013	1.62147	1.72281	1.82415	1.92549	2.02683	2.12818	2.22952	2.33086	2.4322	2.53354	2.63488	2.73623	2.83757	2.93891	3.04025	3.14159

## Sheet: nematic-lpp
0	1	2	3	4	5	6	7	8	9	10	11	12	13	14	15	16	17	18	19	20	21	22	23	24	25	26	27	28	29	30	31
1	0.783569	0.747406	0.715866	0.689987	0.667633	0.647079	0.626038	0.607941	0.594406	0.579803	0.562607	0.546036	0.531677	0.519012	0.500748	0.485428	0.466995	0.45401	0.436661	0.419083	0.400528	0.389267	0.371323	0.355713	0.33992	0.317841	0.298645	0.278793	0.24765	0.210251	0
0	0.101342	0.202683	0.304025	0.405367	0.506708	0.60805	0.709392	0.810734	0.912075	1.01342	1.11476	1.2161	1.31744	1.41878	1.52013	1.62147	1.72281	1.82415	1.92549	2.02683	2.12818	2.22952	2.33086	2.4322	2.53354	2.63488	2.73623	2.83757	2.93891	3.04025	3.14159

## Sheet: MDCK-PTV-lpp
0	1	2	3	4	5	6	7	8	9	10	11	12	13	14	15	16	17	18	19	20	21	22	23	24	25	26	27	28	29	30	31
0.993251	0.854125	0.767936	0.730603	0.707944	0.687955	0.669976	0.652747	0.620695	0.605806	0.587844	0.571357	0.55659	0.542657	0.529697	0.519641	0.489525	0.479697	0.467859	0.454665	0.439235	0.423935	0.408823	0.397121	0.365027	0.350114	0.331566	0.310406	0.287129	0.249001	0.145908	0.0014195
0	0.101342	0.202683	0.304025	0.405367	0.506708	0.60805	0.709392	0.810734	0.912075	1.01342	1.11476	1.2161	1.31744	1.41878	1.52013	1.62147	1.72281	1.82415	1.92549	2.02683	2.12818	2.22952	2.33086	2.4322	2.53354	2.63488	2.73623	2.83757	2.93891	3.04025	3.14159

## Sheet: PilH-PTV-lpp
0	1	2	3	4	5	6	7	8	9	10	11	12	13	14	15	16	17	18	19	20	21	22	23	24	25	26	27	28	29	30	31
1	0.844016	0.749224	0.72071	0.699921	0.678755	0.657174	0.638036	0.614228	0.601204	0.583093	0.564765	0.547178	0.530761	0.515834	0.504862	0.480808	0.470468	0.456438	0.441213	0.426521	0.411555	0.396919	0.3869	0.363562	0.349614	0.333865	0.317006	0.299613	0.27378	0.173733	0
0	0.101342	0.202683	0.304025	0.405367	0.506708	0.60805	0.709392	0.810734	0.912075	1.01342	1.11476	1.2161	1.31744	1.41878	1.52013	1.62147	1.72281	1.82415	1.92549	2.02683	2.12818	2.22952	2.33086	2.4322	2.53354	2.63488	2.73623	2.83757	2.93891	3.04025	3.14159

## Sheet: WT-PTV-lpp
0	1	2	3	4	5	6	7	8	9	10	11	12	13	14	15	16	17	18	19	20	21	22	23	24	25	26	27	28	29	30	31
1	0.844669	0.752758	0.724123	0.702781	0.680206	0.657131	0.635724	0.608506	0.592994	0.571926	0.551513	0.532474	0.514488	0.498647	0.487979	0.464777	0.45462	0.441639	0.42816	0.414642	0.401011	0.387649	0.377981	0.356643	0.343077	0.327943	0.312079	0.295753	0.271038	0.174836	0
0	0.101342	0.202683	0.304025	0.405367	0.506708	0.60805	0.709392	0.810734	0.912075	1.01342	1.11476	1.2161	1.31744	1.41878	1.52013	1.62147	1.72281	1.82415	1.92549	2.02683	2.12818	2.22952	2.33086	2.4322	2.53354	2.63488	2.73623	2.83757	2.93891	3.04025	3.14159
