# Supplementary material for: Evidence of universal conformal invariance in living biological matter
Source: Nat Phys. 2025 Mar 14;21(4):618–23. doi: 10.1038/s41567-025-02791-2 (PMC11999873; doi:10.1038/s41567-025-02791-2)
Supplement: Supplementary file 3 — Source data for Fig. 3a,b and Fig. 3b (inset). [file 41567_2025_2791_MOESM3_ESM.zip › SourceData_fig3b_inset.xlsx]

## Sheet: MCF7-PTV-hist0p25
0	1	2	3	4	5	6	7	8	9	10	11	12	13	14	15	16	17	18	19	20	21	22	23	24	25	26	27	28	29	30	31	32	33	34	35	36	37	38	39	40	41	42	43	44	45	46
-3.01725	-2.884	-2.75074	-2.61749	-2.48424	-2.35099	-2.21773	-2.08448	-1.95123	-1.81797	-1.68472	-1.55147	-1.41822	-1.28496	-1.15171	-1.01846	-0.885204	-0.751951	-0.618698	-0.485445	-0.352192	-0.218939	-0.0856863	0.0475666	0.180819	0.314072	0.447325	0.580578	0.713831	0.847084	0.980337	1.11359	1.24684	1.3801	1.51335	1.6466	1.77985	1.91311	2.04636	2.17961	2.31287	2.44612	2.57937	2.71262	2.84588	2.97913	3.11238
0.00387931	0.00840518	0.0135776	0.0116379	0.0252155	0.0239224	0.0375	0.0439655	0.0581897	0.0840518	0.09375	0.111207	0.140948	0.184914	0.205604	0.233405	0.234698	0.274138	0.3375	0.344612	0.370474	0.37306	0.400862	0.411854	0.37694	0.388578	0.371767	0.364655	0.332974	0.307112	0.276724	0.201078	0.177802	0.146767	0.117672	0.115733	0.0762931	0.0530173	0.0368535	0.0310345	0.024569	0.0226293	0.012931	0.00840518	0.00517242	0.00452586	0.00193966

## Sheet: nematic-hist0p25
0	1	2	3	4	5	6	7	8	9	10	11	12	13	14	15	16	17	18	19	20	21	22	23	24	25	26	27	28	29	30	31	32	33	34	35	36
-3.10689	-2.93449	-2.7621	-2.5897	-2.41731	-2.24491	-2.07252	-1.90013	-1.72773	-1.55534	-1.38294	-1.21055	-1.03815	-0.865756	-0.693361	-0.520966	-0.348571	-0.176176	-0.00378125	0.168614	0.341009	0.513403	0.685798	0.858193	1.03059	1.20298	1.37538	1.54777	1.72017	1.89256	2.06496	2.23735	2.40975	2.58214	2.75454	2.92693	3.09933
0.00630076	0.00933862	0.0131641	0.0177771	0.024528	0.0348792	0.0461306	0.0589571	0.070771	0.103625	0.132091	0.16652	0.206912	0.242917	0.299961	0.344291	0.407299	0.438015	0.457593	0.434415	0.418325	0.368482	0.309412	0.262944	0.215463	0.171696	0.137942	0.103512	0.0780844	0.0592946	0.0369044	0.0320664	0.0235153	0.0144017	0.0111388	0.00888857	0.00742589

## Sheet: MCF7-PTV-hist0p75
0	1	2	3	4	5	6	7	8	9	10	11	12	13	14	15	16	17	18	19	20	21	22	23	24	25	26	27	28	29	30	31	32	33	34	35	36	37	38	39	40	41	42	43	44	45	46	47	48	49
-3.12734	-3.01064	-2.89395	-2.77725	-2.66055	-2.54385	-2.42715	-2.31046	-2.19376	-2.07706	-1.96036	-1.84366	-1.72696	-1.61027	-1.49357	-1.37687	-1.26017	-1.14347	-1.02677	-0.910077	-0.793378	-0.67668	-0.559982	-0.443284	-0.326586	-0.209887	-0.0931892	0.023509	0.140207	0.256905	0.373604	0.490302	0.607	0.723698	0.840396	0.957095	1.07379	1.19049	1.30719	1.42389	1.54059	1.65728	1.77398	1.89068	2.00738	2.12408	2.24077	2.35747	2.47417	2.59087
0.00664444	0.00442963	0.00590617	0.00959752	0.016242	0.0184568	0.0199333	0.027316	0.0280543	0.0472493	0.0509407	0.0863777	0.0937604	0.12403	0.138795	0.144701	0.188997	0.197857	0.227387	0.262825	0.278328	0.309336	0.314503	0.351417	0.37135	0.359538	0.39276	0.381686	0.394975	0.368397	0.372827	0.391284	0.364706	0.324839	0.306383	0.290141	0.224434	0.206716	0.166111	0.149869	0.12403	0.0915456	0.0671827	0.0605382	0.0531555	0.0310074	0.0346987	0.0243629	0.0132889	0.0110741
[truncated: 4 more columns]

## Sheet: MDCK-PTV-hist0p25
0	1	2	3	4	5	6	7	8	9	10	11	12	13	14	15	16	17	18	19	20	21	22	23	24	25	26	27	28	29	30	31	32	33	34	35	36	37	38	39	40	41	42	43	44	45	46	47	48	49
-3.09785	-2.9754	-2.85295	-2.73051	-2.60806	-2.48561	-2.36317	-2.24072	-2.11827	-1.99583	-1.87338	-1.75093	-1.62849	-1.50604	-1.38359	-1.26115	-1.1387	-1.01625	-0.893806	-0.77136	-0.648913	-0.526467	-0.40402	-0.281574	-0.159127	-0.0366804	0.0857662	0.208213	0.330659	0.453106	0.575553	0.697999	0.820446	0.942892	1.06534	1.18779	1.31023	1.43268	1.55513	1.67757	1.80002	1.92247	2.04491	2.16736	2.2898	2.41225	2.5347	2.65714	2.77959	2.90204
0.00434221	0.00868442	0.0112897	0.0138951	0.0208426	0.0208426	0.0269217	0.0321323	0.0434221	0.0625278	0.0764229	0.0868442	0.0981339	0.116371	0.140688	0.163267	0.190189	0.226663	0.233611	0.287454	0.310902	0.296139	0.343034	0.409036	0.422063	0.442037	0.41772	0.378641	0.413378	0.378641	0.35085	0.299612	0.294402	0.299612	0.213637	0.191926	0.197136	0.132872	0.104213	0.102476	0.0807651	0.0512381	0.0399483	0.021711	0.0286586	0.0191057	0.0165004	0.00607909	0.00347377	0.00521065

## Sheet: MDCK-PTV-hist0p75
0	1	2	3	4	5	6	7	8	9	10	11	12	13	14	15	16	17	18	19	20	21	22	23	24	25	26	27	28	29	30	31	32	33	34	35	36	37	38	39	40	41	42	43	44	45	46	47	48	49
-3.13038	-3.01204	-2.8937	-2.77535	-2.65701	-2.53867	-2.42033	-2.30199	-2.18365	-2.06531	-1.94697	-1.82863	-1.71028	-1.59194	-1.4736	-1.35526	-1.23692	-1.11858	-1.00024	-0.881897	-0.763556	-0.645215	-0.526874	-0.408533	-0.290192	-0.171851	-0.0535098	0.0648312	0.183172	0.301513	0.419854	0.538196	0.656537	0.774878	0.893219	1.01156	1.1299	1.24824	1.36658	1.48492	1.60327	1.72161	1.83995	1.95829	2.07663	2.19497	2.31331	2.43165	2.54999	2.66833
0.00179714	0.00628999	0.0107828	0.00628999	0.0107828	0.0332471	0.0215657	0.0260585	0.0467256	0.0593056	0.0718856	0.0691899	0.0934513	0.0916541	0.11951	0.168033	0.200381	0.21386	0.224642	0.256092	0.243512	0.320789	0.328877	0.342355	0.385487	0.396269	0.386385	0.362124	0.391777	0.400762	0.397168	0.363022	0.377399	0.347747	0.250701	0.260585	0.23273	0.179714	0.16983	0.0988427	0.107828	0.0727842	0.070987	0.0637985	0.0413342	0.0368414	0.0215657	0.0179714	0.0116814	0.00718856
[truncated: 2 more columns]

## Sheet: nem2048-hist0p75
0	1	2	3	4	5	6	7	8	9	10	11	12	13	14	15	16	17	18	19	20	21	22	23	24	25	26	27	28	29	30	31	32	33	34	35	36	37	38	39
-3.06991	-2.91114	-2.75237	-2.5936	-2.43483	-2.27606	-2.11729	-1.95852	-1.79975	-1.64098	-1.48221	-1.32344	-1.16467	-1.0059	-0.847127	-0.688357	-0.529586	-0.370816	-0.212045	-0.0532749	0.105496	0.264266	0.423037	0.581807	0.740578	0.899348	1.05812	1.21689	1.37566	1.53443	1.6932	1.85197	2.01074	2.16951	2.32828	2.48705	2.64582	2.80459	2.96336	3.12214
0.00684144	0.00818529	0.0133164	0.0162484	0.0243115	0.0312751	0.0384831	0.0542428	0.073912	0.0890609	0.112762	0.154665	0.18814	0.229433	0.261563	0.304933	0.346959	0.391306	0.416717	0.433087	0.432477	0.400468	0.390817	0.340972	0.296992	0.257043	0.208053	0.174579	0.141349	0.113983	0.0880835	0.0692696	0.0486231	0.0403156	0.0265106	0.0215017	0.0117282	0.00769662	0.00610843	0.00452024

## Sheet: PilH-PTV-hist0p25
0	1	2	3	4	5	6	7	8	9	10	11	12	13	14	15	16	17	18	19	20	21	22	23	24	25	26	27	28	29	30	31	32	33	34	35	36	37	38	39	40	41	42	43
-3.11608	-2.9716	-2.82712	-2.68264	-2.53816	-2.39368	-2.2492	-2.10471	-1.96023	-1.81575	-1.67127	-1.52679	-1.38231	-1.23783	-1.09335	-0.948872	-0.804391	-0.659911	-0.515431	-0.37095	-0.22647	-0.0819893	0.0624911	0.206971	0.351452	0.495932	0.640413	0.784893	0.929373	1.07385	1.21833	1.36281	1.5073	1.65178	1.79626	1.94074	2.08522	2.2297	2.37418	2.51866	2.66314	2.80762	2.9521	3.09658
0.00429455	0.00546579	0.00927233	0.0102484	0.016007	0.0228392	0.0305499	0.0383582	0.0534867	0.068908	0.0925281	0.114196	0.139963	0.182421	0.217558	0.256014	0.282952	0.321311	0.366111	0.388755	0.410911	0.431114	0.438337	0.400662	0.385924	0.349225	0.31809	0.265189	0.231027	0.212288	0.169732	0.145722	0.11771	0.0978963	0.0784732	0.0598309	0.0487041	0.034454	0.0266457	0.0195207	0.0145429	0.00897952	0.00810109	0.00517298

## Sheet: PilH-PTV-hist0p75
0	1	2	3	4	5	6	7	8	9	10	11	12	13	14	15	16	17	18	19	20	21	22	23	24	25	26	27	28	29	30	31	32	33	34	35	36	37	38	39	40	41	42	43
-3.11608	-2.9716	-2.82712	-2.68264	-2.53816	-2.39368	-2.2492	-2.10471	-1.96023	-1.81575	-1.67127	-1.52679	-1.38231	-1.23783	-1.09335	-0.948872	-0.804391	-0.659911	-0.515431	-0.37095	-0.22647	-0.0819893	0.0624911	0.206971	0.351452	0.495932	0.640413	0.784893	0.929373	1.07385	1.21833	1.36281	1.5073	1.65178	1.79626	1.94074	2.08522	2.2297	2.37418	2.51866	2.66314	2.80762	2.9521	3.09658
0.00429455	0.00546579	0.00927233	0.0102484	0.016007	0.0228392	0.0305499	0.0383582	0.0534867	0.068908	0.0925281	0.114196	0.139963	0.182421	0.217558	0.256014	0.282952	0.321311	0.366111	0.388755	0.410911	0.431114	0.438337	0.400662	0.385924	0.349225	0.31809	0.265189	0.231027	0.212288	0.169732	0.145722	0.11771	0.0978963	0.0784732	0.0598309	0.0487041	0.034454	0.0266457	0.0195207	0.0145429	0.00897952	0.00810109	0.00517298

## Sheet: WT-PTV-hist0p25
0	1	2	3	4	5	6	7	8	9	10	11	12	13	14	15	16	17	18	19	20	21	22	23	24	25	26	27	28	29	30	31	32	33	34	35	36	37	38	39	40	41	42	43	44
-3.02678	-2.88732	-2.74785	-2.60838	-2.46892	-2.32945	-2.18999	-2.05052	-1.91105	-1.77159	-1.63212	-1.49265	-1.35319	-1.21372	-1.07425	-0.934788	-0.795322	-0.655856	-0.516389	-0.376923	-0.237457	-0.0979903	0.041476	0.180942	0.320409	0.459875	0.599341	0.738808	0.878274	1.01774	1.15721	1.29667	1.43614	1.57561	1.71507	1.85454	1.994	2.13347	2.27294	2.4124	2.55187	2.69134	2.8308	2.97027	3.10974
0.00735671	0.00860169	0.0116576	0.0159584	0.0209383	0.0292005	0.0415371	0.0494597	0.0638336	0.0821688	0.105031	0.121782	0.148832	0.177919	0.21176	0.245035	0.271972	0.298117	0.346897	0.360366	0.395904	0.409146	0.414692	0.412202	0.403827	0.388774	0.348369	0.319394	0.267332	0.228963	0.202479	0.156528	0.140343	0.110124	0.0869224	0.0656445	0.0526288	0.0385944	0.0299927	0.0204856	0.0155057	0.00848851	0.00769625	0.00701717	0.00294268

## Sheet: WT-PTV-hist0p75
0	1	2	3	4	5	6	7	8	9	10	11	12	13	14	15	16	17	18	19	20	21	22	23	24	25	26	27	28	29	30	31	32	33	34	35	36	37	38	39	40	41	42	43	44	45	46	47	48	49
-3.05797	-2.94602	-2.83408	-2.72213	-2.61018	-2.49823	-2.38629	-2.27434	-2.16239	-2.05044	-1.9385	-1.82655	-1.7146	-1.60265	-1.49071	-1.37876	-1.26681	-1.15487	-1.04292	-0.930971	-0.819023	-0.707076	-0.595129	-0.483182	-0.371234	-0.259287	-0.14734	-0.0353923	0.076555	0.188502	0.30045	0.412397	0.524344	0.636292	0.748239	0.860186	0.972134	1.08408	1.19603	1.30798	1.41992	1.53187	1.64382	1.75576	1.86771	1.97966	2.09161	2.20355	2.3155	2.42745
0.00253804	0.00408906	0.00888314	0.00930615	0.0112802	0.0184713	0.0258034	0.0355326	0.0413137	0.0575289	0.0686681	0.0830503	0.0991246	0.11534	0.138182	0.148475	0.184008	0.208824	0.237448	0.259867	0.287081	0.299348	0.323741	0.33488	0.357723	0.361953	0.373374	0.379296	0.373515	0.372246	0.376194	0.367311	0.356313	0.329945	0.319934	0.293426	0.264097	0.243652	0.210798	0.185559	0.162153	0.130568	0.110828	0.0858704	0.0699371	0.0545679	0.0400446	0.0335585	0.0256624	0.0135362
[truncated: 6 more columns]
