# Supplementary material for: Evidence of universal conformal invariance in living biological matter
Source: Nat Phys. 2025 Mar 14;21(4):618–23. doi: 10.1038/s41567-025-02791-2 (PMC11999873; doi:10.1038/s41567-025-02791-2)
Supplement: Supplementary file 3 — Source data for Fig. 3a,b and Fig. 3b (inset). [file 41567_2025_2791_MOESM3_ESM.zip › SourceData_fig3b.xlsx]

## Sheet: MCF7-PTV-drive
0	1	2	3	4	5	6	7	8	9	10	11	12	13	14	15	16
0	0.0625	0.125	0.1875	0.25	0.3125	0.375	0.4375	0.5	0.5625	0.625	0.6875	0.75	0.8125	0.875	0.9375	1
0	0.518534	0.930383	1.3423	1.72214	2.09304	2.44415	2.80019	3.19129	3.58167	3.94352	4.26013	4.60744	4.97705	5.29072	5.68752	6.03834

## Sheet: nematic-drive
0	1	2	3	4	5	6	7	8	9	10	11	12	13	14	15	16
0	0.0625	0.125	0.1875	0.25	0.3125	0.375	0.4375	0.5	0.5625	0.625	0.6875	0.75	0.8125	0.875	0.9375	1
0	0.347973	0.812021	1.21887	1.61916	1.99561	2.36307	2.72939	3.07512	3.40482	3.77582	4.13645	4.48777	4.8441	5.20338	5.54166	5.89565

## Sheet: MDCK-PTV-drive
0	1	2	3	4	5	6	7	8	9	10	11	12	13	14	15	16
0	0.0625	0.125	0.1875	0.25	0.3125	0.375	0.4375	0.5	0.5625	0.625	0.6875	0.75	0.8125	0.875	0.9375	1
0	0.310244	0.754363	1.18565	1.57281	1.96021	2.34122	2.71053	3.07741	3.40818	3.77728	4.13652	4.49713	4.86519	5.20683	5.54751	5.91387

## Sheet: PilH-PTV-drive
0	1	2	3	4	5	6	7	8	9	10	11	12	13	14	15	16
0	0.0625	0.125	0.1875	0.25	0.3125	0.375	0.4375	0.5	0.5625	0.625	0.6875	0.75	0.8125	0.875	0.9375	1
0	0.299956	0.784912	1.22362	1.62958	2.00569	2.37191	2.7461	3.09924	3.44573	3.79286	4.13495	4.47414	4.81489	5.1623	5.52371	5.92679

## Sheet: WT-PTV-drive
0	1	2	3	4	5	6	7	8	9	10	11	12	13	14	15	16
0	0.0625	0.125	0.1875	0.25	0.3125	0.375	0.4375	0.5	0.5625	0.625	0.6875	0.75	0.8125	0.875	0.9375	1
0	0.288198	0.778557	1.21487	1.62633	2.01631	2.38671	2.74185	3.08543	3.42818	3.76842	4.10603	4.45586	4.80381	5.16518	5.5444	5.97649
