# Supplementary material for: Evidence of universal conformal invariance in living biological matter
Source: Nat Phys. 2025 Mar 14;21(4):618–23. doi: 10.1038/s41567-025-02791-2 (PMC11999873; doi:10.1038/s41567-025-02791-2)
Supplement: Supplementary file 4 — Source data for Extended Data Fig. 1a,b. [file 41567_2025_2791_MOESM4_ESM.zip]

Archive with 2 entries (2 files):
- SourceData_Ex_fig1a.xlsx
- SourceData_Ex_fig1b.xlsx
