# Supplementary material for: Evidence of universal conformal invariance in living biological matter
Source: Nat Phys. 2025 Mar 14;21(4):618–23. doi: 10.1038/s41567-025-02791-2 (PMC11999873; doi:10.1038/s41567-025-02791-2)
Supplement: Supplementary file 4 — Source data for Extended Data Fig. 1a,b. [file 41567_2025_2791_MOESM4_ESM.zip › SourceData_Ex_fig1a.xlsx]

## Sheet: WT-PIV-external-perimeter
0	1	2	3	4	5	6	7	8	9	10	11	12	13	14	15	16	17	18	19	20	21	22	23	24	25	26	27	28	29	30	31	32	33	34	35	36	37
0.100243	0.106672	0.113514	0.120795	0.128543	0.136787	0.145561	0.154897	0.164832	0.175404	0.186654	0.198626	0.211366	0.224923	0.23935	0.254701	0.271038	0.288422	0.306921	0.326607	0.347555	0.369848	0.393569	0.418813	0.445675	0.474261	0.504679	0.537049	0.571495	0.608151	0.647157	0.688666	0.732837	0.77984	0.829859	0.883086	0.939726	1
835.758	857.186	910.95	979.104	1048.89	1135.48	1231.32	1325.34	1433.09	1557.64	1686.94	1825.91	1953.48	2156.77	2345.48	2530.23	2764.25	2963.99	3255	3496.89	3818.05	4111.86	4498.55	4993.93	5250.9	5807.19	6253.53	6909.88	7316.11	8197.49	8865.67	9807.77	10587.9	11425.2	12612.4	13953.1	15284.4	14846.7
28.2096	39.8435	57.777	66.1277	77.5824	88.8565	102.129	113.144	129.222	144.313	160.757	180.08	187.794	229.709	231.788	266.99	306.169	331.344	391.794	441.257	446.012	487.166	559.071	608.532	621.789	792.737	799.946	893.714	994.673	993.428	1176.24	1400.56	1312.26	1429.74	1339.77	1901.28	2022.91	1409.38

## Sheet: WT-PIV-full-perimeter
0	1	2	3	4	5	6	7	8	9	10	11	12	13	14	15	16	17	18	19	20	21	22	23	24	25	26	27	28	29	30	31	32	33
0.103929	0.11131	0.119215	0.127681	0.136748	0.146459	0.15686	0.168	0.179931	0.192708	0.206394	0.221051	0.236749	0.253562	0.271569	0.290854	0.31151	0.333632	0.357325	0.3827	0.409878	0.438986	0.470161	0.503549	0.539309	0.577608	0.618628	0.66256	0.709612	0.760006	0.813978	0.871783	0.933693	1
1029.12	1118.31	1231.63	1343.51	1488.34	1661.71	1844.64	2042.85	2238.98	2549.44	2822.82	3162.33	3483.72	3966.23	4434.34	4851.01	5426.6	6141.85	6833.63	7626.65	8717.25	9717.27	10950.8	12226.9	13726.7	15051.9	17822.4	19192	22485	26180.5	28371.3	33390.6	40686.1	45240.6
127.45	163.58	184.174	220.467	239.085	276.059	317.732	346.323	384.261	467.715	527.334	532.737	643.218	737.824	856.35	942.855	1155.7	1195.2	1361.17	1572.87	1636.17	1805.51	2202.82	2615.45	2745.42	3178.01	3848.66	4267.7	4538.98	5643.4	5711.7	5988	6354.36	8717.77

## Sheet: WT-PTV-external-perimeter
0	1	2	3	4	5	6	7	8	9	10	11	12	13	14	15	16	17	18	19	20	21	22	23	24	25	26	27	28	29	30	31	32	33	34	35	36	37
0.102239	0.108739	0.115652	0.123004	0.130824	0.139141	0.147986	0.157394	0.1674	0.178042	0.18936	0.201399	0.214202	0.227819	0.242302	0.257706	0.274089	0.291513	0.310046	0.329756	0.350719	0.373016	0.396729	0.42195	0.448774	0.477304	0.507648	0.53992	0.574244	0.61075	0.649577	0.690872	0.734792	0.781505	0.831187	0.884028	0.940227	1
908.292	953.312	1019.44	1091.95	1173.55	1256.44	1349.46	1449.26	1559.88	1680.58	1798.58	1953.06	2085.03	2271.98	2448.44	2639.78	2819.3	3043.56	3329.39	3566.16	3869.88	4197.88	4561.51	4938.53	5324.65	5819.22	6276.6	6799.34	7441.19	8057.8	8626.14	9212.36	10145.1	11083	12071	13315.9	14505.1	15421.6
20.1223	33.1983	37.5521	42.7094	50.7426	58.4338	66.7693	73.0994	90.4935	106.011	108.488	132.601	141.5	168.092	170.952	207.519	226.119	281.268	280.077	299.88	391.652	394.262	479.35	473.147	498.699	547.37	682	607.956	789.455	865.039	828.362	1030.17	1146.4	1211.28	1210.41	1202.66	1875.06	1637.47

## Sheet: WT-PTV-full-perimeter
0	1	2	3	4	5	6	7	8	9	10	11	12	13	14	15	16	17	18	19	20	21	22	23	24	25	26	27	28	29	30	31	32	33
0.106051	0.113513	0.1215	0.130048	0.139199	0.148993	0.159476	0.170696	0.182707	0.195562	0.209322	0.224049	0.239813	0.256687	0.274747	0.294078	0.31477	0.336917	0.360622	0.385996	0.413154	0.442224	0.473339	0.506643	0.54229	0.580445	0.621285	0.664999	0.711788	0.76187	0.815475	0.872851	0.934265	1
1185.46	1294.11	1413.38	1552.92	1712.03	1879.86	2066.04	2273	2523.71	2801.84	3183.2	3437.06	3897.82	4334.83	4789.57	5469.89	5886.74	6733.16	7551.65	8487.07	9694.7	10888	12199.4	13361.5	14963.8	17514.4	20132.6	21729.6	23616.2	27660	32715.8	38582	44085	48929.9
139.638	164.305	199.539	208.567	250.799	293.886	329.6	349.754	461.87	460.977	567.95	608.307	717.259	845.097	954.452	1021.27	1255.04	1356.78	1561.72	1692.57	1924.42	2200.53	2468.27	2288.86	2987.47	3544.47	3922.6	4504.54	4418.38	5406.33	5881.7	6002.31	8628.22	9865.63

## Sheet: MDCK-PIV-external-perimeter
0	1	2	3	4	5	6	7	8	9	10	11	12	13	14	15	16	17	18	19	20	21	22	23	24	25	26	27	28	29	30
0.102803	0.110902	0.119639	0.129064	0.139232	0.1502	0.162033	0.174798	0.188569	0.203425	0.219451	0.236739	0.25539	0.275509	0.297214	0.320629	0.345888	0.373138	0.402534	0.434245	0.468456	0.505361	0.545173	0.588123	0.634455	0.684438	0.738359	0.796527	0.859278	0.926972	1
744.142	819.327	879.602	974.48	1050.56	1168.98	1267.54	1396.57	1540.01	1729.4	1878.21	2073.04	2328.23	2465.44	2791.34	3215.09	3397.93	3694.47	4384.88	4407.3	5148.1	5285.66	6095.54	6748.03	7665.3	7886.86	9101.69	10498	12202.8	10659.4	13914.4
41.4046	52.5291	55.6554	56.5006	76.6549	87.0183	116.014	113.388	121.683	156.841	157.622	203.319	231.758	234.507	231.387	365.176	398.879	323.939	448.266	647.178	670.397	571.992	516.999	623.814	959.568	1130.62	1251.75	1907.2	1555.94	0	0

## Sheet: MDCK-PIV-full-perimeter
0	1	2	3	4	5	6	7	8	9	10	11	12	13	14	15	16	17	18	19	20	21	22	23	24	25	26	27	28
0.100116	0.108384	0.117336	0.127028	0.137519	0.148877	0.161174	0.174486	0.188897	0.204499	0.221389	0.239674	0.25947	0.280901	0.304101	0.329218	0.356409	0.385846	0.417715	0.452215	0.489566	0.530001	0.573775	0.621165	0.67247	0.728011	0.78814	0.853236	0.923708
1018.76	1145.97	1279.28	1474.07	1578.65	1869.94	2170.37	2418.07	2782.24	3210.29	3657.9	4286.29	4724.92	5659.75	6261.3	6988.93	8561.99	9300.8	10581.3	12807.5	13524	17279.7	17923.2	24824.6	21193.9	29180.9	38463.1	33892.4	44930
170.173	196.432	199.156	276.231	320.43	368.386	374.965	459.802	501.108	708.927	642.469	734.676	992.748	1014.06	1033.09	1441.81	1539.89	1909.27	2379.59	2829.43	2595.19	2133.64	3326	4569.67	5818.14	3722.56	538.636	7914.3	0

## Sheet: MDCK-PTV-external-perimeter
0	1	2	3	4	5	6	7	8	9	10	11	12	13	14	15	16	17	18	19	20	21	22	23	24	25	26	27	28	29	30	31	32	33	34
0.102314	0.10941	0.116997	0.125111	0.133787	0.143065	0.152987	0.163596	0.174942	0.187074	0.200047	0.21392	0.228755	0.244619	0.261583	0.279724	0.299123	0.319866	0.342049	0.36577	0.391135	0.41826	0.447266	0.478284	0.511452	0.546921	0.584849	0.625408	0.66878	0.715159	0.764754	0.817789	0.874502	0.935148	1
825.176	898.372	978.303	1038.3	1150.83	1254.63	1355.19	1431.94	1602.14	1751.29	1922.31	2107.62	2298.42	2472.46	2701.41	2986.86	3285.57	3723.11	3869.08	4269.49	4593.49	4917.75	5520.17	5817.2	6957.06	7274.65	8353.07	8211.4	9596.25	9800.3	11233.7	12085.8	13083.1	12603.5	15310.2
54.8024	67.9596	73.9958	88.2331	105.009	109.689	140.485	140.865	160.605	178.843	203.33	218.653	218.673	248.018	252.361	395.662	363.311	450.519	426.23	463.183	629.539	698.739	809.693	708.494	651.12	942.082	852.973	1106.04	1308.95	1183.18	1456.44	1129.78	1635.69	0	0

## Sheet: MDCK-PTV-full-perimeter
0	1	2	3	4	5	6	7	8	9	10	11	12	13	14	15	16	17	18	19	20	21	22	23	24	25	26	27	28
0.101239	0.109002	0.11736	0.126358	0.136047	0.146479	0.157711	0.169803	0.182823	0.196842	0.211935	0.228186	0.245682	0.264521	0.284803	0.306641	0.330154	0.355469	0.382726	0.412072	0.443669	0.477688	0.514316	0.553752	0.596212	0.641928	0.69115	0.744145	0.801204
974.21	1064.58	1180.43	1366.33	1524.53	1673.95	1810.92	2126.99	2406.19	2799.32	3164.59	3406.73	4013.04	4384.63	5131.94	5849.45	6473.87	7296.3	8319.83	9691.48	10098.2	10535.1	14138.4	15192.6	18496.2	19776.6	22290.2	25386.4	31004.7
165.079	172.149	219.085	241.601	283.73	328.342	375.741	415.773	427.148	525.819	519.129	685.69	783.179	937.76	1073.15	1042.14	1299.7	1585.64	1876.16	2136.69	2538.92	2084.36	2108.51	3484.58	3847.54	5281.91	5494.06	6754.08	7307.8
