# Supplementary material for: Evidence of universal conformal invariance in living biological matter
Source: Nat Phys. 2025 Mar 14;21(4):618–23. doi: 10.1038/s41567-025-02791-2 (PMC11999873; doi:10.1038/s41567-025-02791-2)
Supplement: Supplementary file 4 — Source data for Extended Data Fig. 1a,b. [file 41567_2025_2791_MOESM4_ESM.zip › SourceData_Ex_fig1b.xlsx]

## Sheet: WT-PIV-lpp
0	1	2	3	4	5	6	7	8	9	10	11	12	13	14	15	16	17	18	19	20	21	22	23	24	25	26	27	28	29	30	31
1	0.826283	0.74908	0.713532	0.68998	0.667685	0.645557	0.625382	0.601742	0.58872	0.5721	0.558121	0.545707	0.534334	0.516708	0.502033	0.489584	0.474819	0.465794	0.451319	0.437767	0.427244	0.416481	0.39691	0.378492	0.365227	0.350817	0.327024	0.302785	0.268866	0.209998	0
0	0.101342	0.202683	0.304025	0.405367	0.506708	0.60805	0.709392	0.810734	0.912075	1.01342	1.11476	1.2161	1.31744	1.41878	1.52013	1.62147	1.72281	1.82415	1.92549	2.02683	2.12818	2.22952	2.33086	2.4322	2.53354	2.63488	2.73623	2.83757	2.93891	3.04025	3.14159

## Sheet: WT-PTV-lpp
0	1	2	3	4	5	6	7	8	9	10	11	12	13	14	15	16	17	18	19	20	21	22	23	24	25	26	27	28	29	30	31
1	0.844669	0.752758	0.724123	0.702781	0.680206	0.657131	0.635724	0.608506	0.592994	0.571926	0.551513	0.532474	0.514488	0.498647	0.487979	0.464777	0.45462	0.441639	0.42816	0.414642	0.401011	0.387649	0.377981	0.356643	0.343077	0.327943	0.312079	0.295753	0.271038	0.174836	0
0	0.101342	0.202683	0.304025	0.405367	0.506708	0.60805	0.709392	0.810734	0.912075	1.01342	1.11476	1.2161	1.31744	1.41878	1.52013	1.62147	1.72281	1.82415	1.92549	2.02683	2.12818	2.22952	2.33086	2.4322	2.53354	2.63488	2.73623	2.83757	2.93891	3.04025	3.14159

## Sheet: MDCK-PIV-lpp
0	1	2	3	4	5	6	7	8	9	10	11	12	13	14	15	16	17	18	19	20	21	22	23	24	25	26	27	28	29	30	31
0.980193	0.765218	0.730514	0.705357	0.684253	0.664021	0.644793	0.627766	0.605995	0.589439	0.573061	0.558946	0.545714	0.532722	0.51362	0.496685	0.484267	0.466963	0.45492	0.437785	0.426457	0.413678	0.398653	0.38088	0.363455	0.349291	0.331479	0.313844	0.289799	0.266231	0.226901	0.00177176
0	0.101342	0.202683	0.304025	0.405367	0.506708	0.60805	0.709392	0.810734	0.912075	1.01342	1.11476	1.2161	1.31744	1.41878	1.52013	1.62147	1.72281	1.82415	1.92549	2.02683	2.12818	2.22952	2.33086	2.4322	2.53354	2.63488	2.73623	2.83757	2.93891	3.04025	3.14159

## Sheet: MDCK-PTV-lpp
0	1	2	3	4	5	6	7	8	9	10	11	12	13	14	15	16	17	18	19	20	21	22	23	24	25	26	27	28	29	30	31
0.993251	0.854125	0.767936	0.730603	0.707944	0.687955	0.669976	0.652747	0.620695	0.605806	0.587844	0.571357	0.55659	0.542657	0.529697	0.519641	0.489525	0.479697	0.467859	0.454665	0.439235	0.423935	0.408823	0.397121	0.365027	0.350114	0.331566	0.310406	0.287129	0.249001	0.145908	0.0014195
0	0.101342	0.202683	0.304025	0.405367	0.506708	0.60805	0.709392	0.810734	0.912075	1.01342	1.11476	1.2161	1.31744	1.41878	1.52013	1.62147	1.72281	1.82415	1.92549	2.02683	2.12818	2.22952	2.33086	2.4322	2.53354	2.63488	2.73623	2.83757	2.93891	3.04025	3.14159
