# Supplementary material for: Evidence of universal conformal invariance in living biological matter
Source: Nat Phys. 2025 Mar 14;21(4):618–23. doi: 10.1038/s41567-025-02791-2 (PMC11999873; doi:10.1038/s41567-025-02791-2)
Supplement: Supplementary file 5 — Source data for Extended Data Fig. 2a,b. [file 41567_2025_2791_MOESM5_ESM.xlsx]

## Sheet: Ext_Fig2b
-0.61628515934065	-1.16309471278181
-1.02416	-1.41916
-1.43203	-1.3177
-1.37657	-1.02802
-1.32111	-0.752046
-1.3513	-1.07161
-1.38149	-1.09068
-1.09808	-0.938254
-0.814676	-0.729825
-1.08676	-0.682928
-1.35884	-0.754401
-1.28617	-0.738838
-1.2135	-0.641757
-1.03327	-0.510319
-0.853038	-0.529492
-0.862061	-0.487831
-0.871084	-0.372081
-0.272325	-0.166985
0.326435	0.193997
0.666404	0.305003
1.00637	0.578848
0.792181	0.962964
0.577989	0.886828
-0.0754481	0.598803
-0.728885	0.235349
-0.548478	-0.0701182
-0.368071	-0.159571
-0.471	-0.453512
-0.573928	-0.570872
-0.681259	-0.575505
-0.78859	-0.547322
-1.12546	-0.723963
-1.46233	-0.77809
-0.944513	-0.561603
-0.426695	-0.173058
0.157043	-0.0562255
0.740781	0.0263819
0.812071	0.235884
0.883362	0.580777
1.12468	1.03827
1.36599	1.4
1.08455	1.41607
0.803119	1.29169
0.939327	1.19378
1.07554	1.23008
1.42697	1.08674
1.77841	1.26083
1.56313	1.67042
1.34784	1.57274
1.36546	1.47202
1.38309	1.00665
0.623627	0.376146
-0.135832	-0.0729601
-0.595333	-0.549066
-1.05483	-0.731991
-1.00524	-0.876769
-0.955648	-1.09734
-1.04156	-0.818731
-1.12748	-0.965548
-1.38283	-1.24961
-1.63818	-1.47456
-1.70078	-1.33952
-1.76338	-0.924841
-1.57737	-0.956099
-1.39136	-1.15305
-1.50662	-0.994627
-1.62189	-0.958919
-1.18822	-0.844799
-0.754546	-0.707905
-0.773968	-0.607949
-0.793389	-0.694219
-0.24074	-0.783642
0.311908	-0.843684
-0.377979	-0.871822
-1.06787	-0.893027
-1.22493	-0.910255
-1.38199	-1.05062
-1.36195	-1.15611
-1.34192	-0.98798
-1.68693	-1.1149
-2.03194	-1.42995
-2.12998	-1.70846
-2.22802	-1.81954
-2.1277	-2.00582
-2.02739	-1.97334
-1.78317	-1.70983
-1.53894	-1.31153
-0.754163	-1.07941
0.0306194	-0.405955
0.078804	-0.146064
0.126989	-0.069254
1.06142	0.299971
1.99586	1.02289
1.91306	1.10753
1.83027	1.03365
1.85743	1.11246
1.88458	1.01254
1.43056	0.846807
0.976533	0.607607
0.828149	0.334609
0.679765	0.154462
0.172068	0.219853
-0.335628	0.0594248
-0.405058	-0.326429
-0.474487	-0.844562
-0.697322	-0.771434
-0.920157	-1.04512
-1.0914	-1.43299
-1.26264	-1.77588
-1.31576	-2.17933
-1.36889	-2.25057
-1.27911	-1.98906
-1.18933	-1.46737
-0.999156	-0.903781
-0.808979	-0.613952
-0.745449	-0.468262
-0.681918	-0.444937
-0.559803	-0.530231
-0.437689	-0.449216
-0.473787	-0.328318
-0.509886	-0.146415
-0.145757	0.108028
0.218372	0.422495
0.267513	0.371832
0.316654	0.268566
0.305168	0.234848
0.293681	0.324601
0.680886	0.495758
1.06809	0.693304
1.13852	0.806298
1.20894	0.695026
0.743035	0.510855
0.27713	0.493927
0.0932623	0.497686
-0.0906053	0.425355
0.151321	0.356552
0.393248	0.445319
0.702064	0.550715
1.01088	0.648304
0.635108	0.805715
0.259337	0.586706
-0.152889	0.31704
-0.565114	0.100255
-0.901917	0.0205985
-1.23872	-0.501384
-1.18774	-0.901173
-1.13676	-1.04716
-1.41507	-0.926637
-1.69337	-1.12688
-0.864307	-1.24264
-0.0352399	-1.36093
-1.03702	-1.49744
-2.0388	-1.61233
-2.28208	-1.80844
-2.52537	-1.99161
-2.10049	-2.04963
-1.67562	-1.84981
-1.4697	-1.34892
-1.26377	-1.00895
-1.17042	-0.864338
-1.07706	-0.892516
-1.1009	-0.769356
-1.12474	-0.866705
-1.01947	-0.937795
-0.914195	-0.936573
-0.911053	-0.971645
-0.907911	-0.797654
-1.05846	-0.610198
-1.20901	-0.385922
-0.552731	-0.0605444
0.103546	0.334722
0.662449	0.646291
1.22135	1.03597
1.53282	1.49856
1.84429	1.0787
1.81645	0.645749
1.78861	0.348766
0.400066	0.142831
-0.988483	-0.255886
-0.382064	-0.315624
0.224354	-0.0995075
0.157805	0.202935
0.0912563	0.336287
0.300475	0.352667
0.509694	0.50437
1.13037	0.562943
1.75105	0.41757
1.24711	0.476874
0.743169	0.427306
0.435601	0.48036
0.128032	0.591469
0.187559	0.415441
0.247086	0.427415
-0.00498331	0.433371
-0.257052	0.388985
-0.250197	0.268995
-0.243342	0.137305
-0.313465	0.114943
-0.383588	0.0592703
-0.558351	-0.119199
-0.733113	-0.320604
-0.739737	-0.436393
-0.746361	-0.42892
-0.333511	-0.311157
0.0793395	-0.159664
0.00564402	-0.242672
-0.0680515	-0.250646
0.179287	-0.179107
0.426625	-0.0792882
0.41346	0.216497
0.400296	0.279363
0.470666	0.29838
0.541035	0.411772
0.704447	0.618894
0.86786	0.841626
0.828772	0.944568
0.789684	0.94072
0.877661	1.00449
0.965638	1.26578
1.03927	1.20264
1.11291	0.765424
-0.32273	-0.349953
-0.730601	-0.893448
-0.963713	-0.989441
-0.908256	-0.841846
-1.37128	-0.84186
-1.40147	-1.18358
-1.29306	-1.1038
-1.00966	-0.901905
-0.863839	-0.913241
-1.13592	-0.960751
-1.41327	-0.967341
-1.34061	-0.902754
-1.05211	-0.808531
-0.871882	-0.618603
-0.820873	-0.632591
-0.829896	-0.603777
-0.808817	-0.509794
-0.210057	-0.297146
0.160564	-0.107061
0.500533	0.0564558
0.556408	0.354677
0.342216	0.455354
-0.0461804	0.658278
-0.699618	0.61578
-0.773724	0.407975
-0.593317	0.131993
-0.151113	-0.175541
-0.254041	-0.407335
-0.00813507	-0.481714
-0.115466	-0.476522
-0.607301	-0.580598
-0.944172	-0.824048
-1.23741	-0.912643
-0.719596	-0.704742
-0.361753	-0.27948
0.221985	0.141264
0.43988	0.122039
0.511171	0.1902
0.914122	0.416231
1.15544	0.709564
0.936226	0.910979
0.654791	0.997909
0.751729	1.09723
0.887937	1.12835
0.755061	1.11236
1.1065	1.05376
1.58419	1.35415
1.3689	1.87771
1.739	2.44107
1.75662	2.25602
1.97332	1.73838
1.21386	1.23133
1.00022	0.898012
0.540715	0.180419
-0.238134	-0.22171
-0.188541	-0.557473
-1.05905	-0.93481
-1.14497	-0.767767
-1.02917	-0.881855
-1.28452	-1.11689
-1.74169	-1.38821
-1.80429	-1.55804
-2.01332	-1.52476
-1.82731	-1.62413
-1.25364	-1.43942
-1.3689	-1.49253
-1.57281	-1.3925
-1.13914	-1.09014
-0.459072	-0.697284
-0.478494	-0.462795
-0.798346	-0.75096
-0.245697	-0.856314
-0.380023	-0.865639
-1.06991	-0.829081
-1.0361	-0.967739
-1.19316	-1.05616
-1.09235	-1.21434
-1.07231	-1.27093
-1.54867	-1.066
-1.89368	-1.12657
-1.52385	-1.4327
-1.62189	-1.72867
-1.54669	-1.73361
-1.44637	-1.89411
-1.69471	-1.93685
-1.45049	-1.74945
-1.26889	-1.32894
-0.484113	-1.1182
-0.757379	-0.802777
-0.709194	-0.735376
-0.621239	-0.554454
0.313196	-0.310966
0.775184	0.302175
0.692388	0.45396
0.991102	0.564309
1.01826	0.759554
0.428847	0.99178
-0.0251784	0.815391
0.442456	0.493662
0.294072	0.265307
0.0208424	-0.127384
-0.486854	-0.12577
-0.629414	-0.382212
-0.698844	-0.929626
-0.506438	-0.875521
-0.729273	-0.714864
-0.617369	-0.937595
-0.78861	-1.25084
-1.26283	-1.10368
-1.31596	-1.36519
-1.21645	-1.73969
-1.12667	-1.88871
-1.31474	-1.65416
-1.12457	-1.12045
-1.07211	-0.817017
-1.00858	-0.629405
-0.665296	-0.53459
-0.543181	-0.448789
-0.32626	-0.374072
-0.362359	-0.285428
0.288318	-0.136125
0.652447	0.223904
0.395471	1.04441
0.444612	0.815342
-0.278516	0.41163
-0.290002	0.39579
-0.635304	0.36541
-0.248099	0.506027
0.497077	0.740602
0.567502	0.966744
0.901338	0.94308
0.435433	0.736361
0.489189	0.71522
0.305321	0.729042
0.178822	0.673685
0.420749	0.39781
0.304364	0.383905
0.61318	0.442917
0.95396	0.558581
0.578188	0.800098
0.252737	0.612142
-0.159489	0.332771
-0.319606	0.0595754
-0.656408	-0.422753
-0.531465	-0.604049
-0.480488	-0.784672
-0.840498	-0.831163
-1.1188	-0.802812
-1.56838	-0.92609
-0.739316	-1.12554
-0.562564	-1.3211
-1.56434	-1.35502
-1.58335	-1.53031
-1.82664	-1.73166
-1.87406	-1.91444
-1.44919	-1.97386
-1.37924	-1.77848
-1.17331	-1.40932
-1.28736	-1.12652
-1.19401	-0.972879
-1.18579	-0.909874
-1.20964	-0.864108
-1.15626	-0.999401
-1.05098	-1.12856
-1.17338	-1.28522
-1.17024	-1.13563
-0.914007	-0.939504
-1.06456	-0.72518
-0.5015	-0.44073
0.154778	-0.0212653
0.478579	0.346903
1.03748	0.699421
0.90839	1.12949
1.21986	1.24603
0.800371	1.01797
0.772533	0.9866
1.18177	1.00292
-0.206777	0.635654
-0.239577	0.112961
0.366841	-0.00188781
-0.0755211	0.0573024
-0.14207	0.0578833
-0.5017	0.278178
-0.292481	0.284314
0.306721	0.372775
0.927396	0.372703
1.14295	0.494021
0.639007	0.489699
0.964904	0.43754
0.657336	0.470041
0.213911	0.445678
0.273438	0.382755
0.0133014	0.520433
-0.238768	0.594151
0.143222	0.531887
0.150078	0.534772
0.317743	0.121325
0.247619	-0.0342311
-0.386164	-0.0905624
-0.560926	-0.107017
-0.489272	-0.352862
-0.495896	-0.454444
-0.642681	-0.436708
-0.229831	-0.379159
-0.245942	-0.375455
-0.319638	-0.362245
-0.048075	-0.278245
0.199263	-0.167315
0.114506	0.012469
0.101341	0.265046
0.546976	0.373548
0.617345	0.504643
0.965474	0.760662
1.12889	0.774421
0.778569	0.920949
0.739481	1.03705
1.12302	1.19729
1.21099	1.35055
1.42077	1.63895
1.4944	1.67197
1.36198	1.43241
-0.0291754	0.355929
-0.262287	-0.224953
-0.495399	-0.360141
-0.958426	-0.591554
-1.42145	-0.666477
-1.31304	-0.967462
-1.20464	-0.880138
-1.05882	-0.944699
-0.913002	-1.02983
-1.19036	-1.16374
-1.46771	-1.12917
-1.17922	-1.04431
-0.890726	-0.901055
-0.839717	-0.748841
-0.788707	-0.792008
-0.767628	-0.796904
-0.746549	-0.693537
-0.375928	-0.394335
-0.00530734	-0.237563
0.0505676	-0.0772108
0.106443	-0.0454556
-0.281954	-0.047813
-0.67035	0.314978
-0.744456	0.397007
-0.818563	0.196225
-0.376358	0.00414226
0.065846	-0.292859
0.311752	-0.407771
0.557658	-0.402578
0.0658226	-0.443712
-0.426013	-0.620733
-0.719255	-0.793108
-1.0125	-0.888838
-0.654654	-0.746136
-0.29681	-0.393727
-0.0789154	0.0426167
0.138979	-0.0328023
0.541931	0.00393021
0.944882	0.285501
0.725672	0.478299
0.506462	0.609097
0.603401	0.784
0.700339	0.834693
0.567463	0.941834
0.434587	0.914682
0.912275	0.926526
1.38996	1.29713
1.76006	1.89873
2.13016	2.56652
2.34686	2.40687
2.56356	2.07427
2.34991	1.80171
2.13627	1.60224
1.35742	1.00158
0.578567	0.649057
-0.291947	0.0874021
-1.16246	-0.432486
-1.04667	-0.490882
-0.930871	-0.664571
-1.38803	-0.959378
-1.8452	-1.4355
-2.05423	-1.74667
-2.26326	-1.87135
-1.68959	-1.76221
-1.11592	-1.81662
-1.31983	-1.57636
-1.52374	-1.43441
-0.843667	-1.00835
-0.163598	-0.616183
-0.48345	-0.449522
-0.803302	-0.844941
-0.937629	-0.943576
-1.07196	-0.906874
-1.03814	-0.885514
-1.00433	-0.946888
-0.903516	-1.03577
-0.802704	-1.1549
-1.27906	-1.04346
-1.75542	-1.04101
-1.38559	-1.03131
-1.01576	-1.28372
-0.940558	-1.32252
-0.865351	-1.19408
-1.1137	-1.46847
-1.36204	-1.60121
-1.18044	-1.38767
-0.998845	-1.07192
-1.27211	-0.974819
-1.54538	-0.899851
-1.45742	-0.846596
-1.36947	-0.729329
-0.907479	-0.563162
-0.445491	-0.154147
-0.146777	-0.0111675
0.151938	0.278149
-0.437476	0.510663
-1.02689	0.738409
-0.559255	0.558433
-0.0916209	0.472525
-0.36485	0.137671
-0.63808	-0.353623
-0.78064	-0.349217
-0.923201	-0.627739
-0.730795	-0.901036
-0.538388	-0.430855
-0.426485	-0.309757
-0.314582	-0.567046
-0.788806	-0.637977
-1.26303	-0.68731
-1.16352	-0.792001
-1.064	-1.29115
-1.25208	-1.47271
-1.44015	-1.47017
-1.38769	-1.15289
-1.33524	-0.906618
-0.991955	-0.728506
-0.648673	-0.567311
-0.431753	-0.492206
-0.214832	-0.39873
0.435844	-0.312402
1.08652	-0.105357
0.829546	0.34523
0.57257	1.1787
-0.150558	0.836261
-0.873686	0.726733
-1.21899	0.511903
-1.56429	0.473176
-0.819113	0.540264
-0.0739371	0.735643
0.2599	0.785001
0.593736	0.883134
0.647492	0.743885
0.701248	0.77982
0.574748	0.770123
0.448249	0.726704
0.331865	0.48823
0.215481	0.448171
0.55626	0.435762
0.89704	0.545776
0.571589	0.68471
0.246137	0.513932
0.0860196	0.243693
-0.0740982	0.0685373
0.050845	-0.284776
0.175788	-0.364208
-0.184222	-0.517073
-0.544233	-0.558312
-0.993812	-0.541659
-1.44339	-0.676968
-1.26664	-0.994913
-1.08989	-1.26257
-1.1089	-1.28572
-1.12791	-1.40352
-1.17534	-1.53958
-1.22276	-1.65116
-1.15281	-1.63002
-1.08286	-1.59242
-1.19691	-1.38391
-1.31095	-1.1852
-1.30274	-1.0334
-1.29453	-0.813834
-1.24115	-0.810969
-1.18777	-1.00383
-1.31017	-1.28467
-1.43256	-1.17852
-1.17633	-1.08766
-0.920104	-0.937168
-0.357047	-0.741361
0.20601	-0.486096
0.529811	-0.180254
0.853612	0.207619
0.724519	0.584858
0.595427	0.670437
0.175939	0.632563
-0.243548	0.452329
0.16569	0.664781
0.574928	0.699811
0.542128	0.535712
0.509328	0.270712
0.0669662	0.0897482
-0.375396	-0.101353
-0.735026	-0.149313
-1.09466	0.00376613
-0.495455	0.0877578
0.103747	0.19154
0.319296	0.267021
0.534845	0.448025
0.860742	0.437258
1.18664	0.393878
0.743215	0.368089
0.29979	0.205249
0.0396537	0.182291
-0.220483	0.358951
0.161507	0.39547
0.543497	0.459922
0.711162	0.449328
0.878827	-0.0235683
0.245044	-0.15754
-0.388739	-0.250248
-0.317085	-0.278131
-0.245431	-0.461977
-0.392216	-0.503072
-0.539002	-0.467781
-0.555113	-0.48977
-0.571224	-0.462917
-0.299661	-0.342525
-0.0280985	-0.182618
-0.112856	-0.0413457
-0.197613	0.0800939
0.248021	0.31428
0.693655	0.471343
1.04178	0.652079
1.38991	0.934861
1.0396	0.834796
0.689278	0.946169
1.07281	1.1432
1.45635	1.46745
1.66612	1.56264
1.8759	1.77209
1.74347	1.78824
1.61105	1.69539
0.679176	0.878238
0.446064	0.430362
0.160585	0.021097
-0.302441	-0.258463
-0.490254	-0.402069
-0.381847	-0.616835
-0.879269	-0.710416
-0.733452	-0.875467
-1.2188	-1.07591
-1.49615	-1.2822
-1.06578	-1.22263
-0.777288	-1.06762
-0.801944	-0.973942
-0.750935	-0.853746
-0.391203	-0.943303
-0.370124	-0.939202
-0.621617	-0.37938
-0.250997	-0.401416
-0.0364729	-0.242798
0.0194021	-0.282223
0.141241	-0.302548
-0.247155	-0.290914
-0.439288	0.0185338
-0.513395	0.045725
-0.502685	-0.0540448
-0.0604811	-0.134448
0.0570249	-0.271124
0.302931	-0.329996
0.100008	-0.565033
-0.391827	-0.417534
0.0610896	-0.601238
-0.232153	-0.665548
-0.555234	-0.835752
-0.19739	-0.777387
-0.924331	-0.689729
-0.706436	-0.347514
-0.160573	-0.421004
0.242378	-0.201595
0.558439	0.107002
0.339229	0.248573
0.303535	0.366718
0.400474	0.420623
0.528206	0.57633
0.39533	0.704152
0.701366	0.699092
1.17905	0.764089
0.90874	1.06902
1.27884	1.50137
1.04931	2.02122
1.266	2.00358
1.2571	2.04078
1.04346	1.94676
0.887507	1.84062
0.108658	1.58498
0.793752	1.10191
-0.0767621	0.861964
-0.24864	0.151707
-0.132845	-0.191207
-0.951463	-0.502727
-1.40863	-0.947163
-1.66567	-1.40474
-1.87471	-1.81012
-2.26501	-1.87491
-1.69134	-1.92254
-1.36052	-1.77622
-1.56442	-1.58317
-1.2287	-1.40622
-0.548632	-0.985379
-0.349433	-0.671947
-0.669285	-0.562571
-0.637644	-0.944753
-0.771971	-0.947252
-1.10162	-0.947781
-1.06781	-0.919748
-0.561352	-0.864157
-0.46054	-0.906998
-0.929153	-0.780177
-1.40551	-0.816417
-1.49906	-0.914785
-1.12923	-0.863103
-0.60004	-0.956084
-0.524834	-0.848452
-0.631919	-0.724188
-0.880265	-1.08455
-0.914332	-1.16158
-0.732733	-0.932827
-0.301171	-0.698497
-0.574437	-0.680121
-0.82161	-0.694819
-0.733655	-0.632916
-0.638419	-0.674378
-0.17643	-0.540881
-0.605317	-0.37372
-0.306603	-0.109287
-0.254366	0.0882235
-0.84378	0.298756
-0.511751	0.419611
-0.0441169	0.483155
0.15696	0.31995
-0.11627	0.0135919
0.0844136	-0.370199
-0.0581469	-0.242555
0.153513	-0.448056
0.345919	-0.346261
0.0806718	0.102928
0.192575	0.128862
0.178077	0.0118639
-0.296146	-0.224272
-0.483285	-0.357025
-0.383772	-0.31736
-0.391457	-0.703318
-0.579531	-0.827851
-0.869129	-0.97099
-0.816671	-0.97464
-1.15622	-0.848194
-0.812938	-0.766369
-0.90332	-0.721761
-0.686399	-0.610106
-0.607996	-0.481821
0.0426812	-0.365075
0.57109	-0.104227
0.314114	0.327876
0.474267	0.98528
-0.248861	0.925285
-0.307343	0.714217
-0.652644	0.605787
-0.625603	0.594168
0.119572	0.537649
-0.546081	0.299204
-0.212244	0.539352
0.436585	0.574905
0.490341	0.58599
0.716495	0.69665
0.589995	0.753623
0.400798	0.722792
0.284413	0.597829
0.12179	0.488272
0.462569	0.425439
0.276533	0.427094
-0.0489181	0.489392
0.42205	0.367903
0.261932	0.331492
0.0974598	0.222427
0.222403	-0.0689975
0.0918802	-0.199395
-0.26813	-0.270537
-0.0459664	-0.225179
-0.495546	-0.189005
-0.723851	-0.358909
-0.547099	-0.812864
-0.761412	-1.0636
-0.780425	-1.17581
-0.719668	-1.19172
-0.76709	-1.20038
-0.680319	-1.06049
-0.610369	-1.22034
-0.873503	-1.30664
-0.987551	-1.27119
-1.21604	-1.15497
-1.20782	-0.987068
-0.954479	-0.781787
-0.901102	-0.678221
-0.21902	-0.857802
-0.341414	-0.918606
-1.00294	-0.974736
-0.746711	-0.923446
-0.956929	-0.834984
-0.393872	-0.81247
-0.423713	-0.645572
-0.0999114	-0.437681
-0.346388	-0.0443376
-0.475481	-0.0207602
0.242925	-0.0367159
-0.176563	-0.00235343
-0.494366	-0.170892
-0.0851277	0.148426
-0.0267966	0.126425
-0.0595963	0.266795
-0.0647666	0.196134
-0.507129	-0.16176
-0.756433	-0.312949
-1.11606	-0.373583
-0.599922	-0.260454
-0.00072069	-0.0427565
0.258363	0.0786928
0.473912	0.177873
0.0374488	0.288206
0.363346	0.302107
0.0948955	0.264948
-0.348529	0.0961643
-0.390057	-0.109975
-0.650193	-0.10458
-0.434226	0.0311382
-0.052236	0.0650504
-0.334674	-0.0567341
-0.167009	-0.048987
-0.777648	-0.401226
-1.41143	-0.539476
-1.02104	-0.609037
-0.949383	-0.577117
-0.288184	-0.626969
-0.43497	-0.559017
-0.50009	-0.514647
-0.516202	-0.501226
-0.186084	-0.421099
0.0854786	-0.203206
0.310925	-0.0802316
0.226168	0.0717034
-0.164286	0.127053
0.281349	0.366699
0.72592	0.541669
1.07405	0.710394
0.922503	0.855165
0.572186	0.7685
0.876238	0.98203
1.25977	1.32362
1.2567	1.61632
1.46647	1.62871
2.10511	1.6733
1.97269	1.84921
1.45239	1.84833
1.38753	1.14016
1.10205	0.731083
0.81657	0.328557
0.628757	-0.00300245
0.440944	-0.210246
-0.0564788	-0.265245
-0.553901	-0.47786
-1.03925	-0.752769
-1.52459	-1.0256
-1.09422	-1.28269
-0.663849	-1.12496
-0.688506	-1.02747
-0.713162	-0.988101
-0.353431	-0.909404
0.00630063	-0.992566
-0.245193	-0.265276
-0.496686	0.0479755
-0.282162	-0.346547
-0.0676384	-0.218192
0.0542006	-0.131598
0.17604	-0.133239
-0.0160933	-0.202836
-0.208226	-0.218307
-0.197517	-0.28315
-0.186808	-0.233808
-0.0693021	-0.100032
0.0482038	0.00207668
-0.154719	-0.770767
-0.357642	-0.561499
0.0952753	-0.363059
0.548192	-0.546379
0.225111	-0.529537
-0.0979699	-0.6711
-0.824911	-0.895727
-1.55185	-1.09078
-1.00599	-0.939934
-0.460125	-0.82189
-0.144065	-0.532365
0.171996	-0.182047
0.136302	-0.0458237
0.100608	-0.0157611
0.22834	0.140613
0.356073	0.331504
0.662109	0.473301
0.968146	0.548966
0.697831	0.578872
0.427517	0.694681
0.197985	0.832888
-0.0315465	0.959329
-0.04045	1.36889
-0.0493535	1.5476
-0.205302	1.58272
-0.361251	1.54528
0.323843	1.41893
1.00894	1.62624
0.837059	1.45734
0.665181	0.58835
-0.153437	-0.102448
-0.972055	-0.503341
-1.2291	-0.862591
-1.48615	-1.24801
-1.87645	-1.70602
-2.26675	-1.75329
-1.93593	-1.66323
-1.60511	-1.64821
-1.26939	-1.69723
-0.933666	-1.39932
-0.734467	-1.09622
-0.535268	-0.868293
-0.503628	-0.752056
-0.471987	-0.854172
-0.801636	-0.915434
-1.13129	-0.977078
-0.624831	-0.929861
-0.118376	-0.74187
-0.586989	-0.545085
-1.0556	-0.519259
-1.14915	-0.622883
-1.24269	-0.699462
-0.713505	-0.834844
-0.184316	-0.787057
-0.291402	-0.688674
-0.398488	-0.581329
-0.432555	-0.804301
-0.466622	-0.677439
-0.0350598	-0.465314
0.396502	-0.294566
0.14933	-0.286802
-0.0978423	-0.198643
-0.00260628	-0.330545
0.0926298	-0.456211
-0.336257	-0.325645
-0.765143	-0.214594
-0.712906	-0.126948
-0.66067	0.0186204
-0.328641	0.201357
0.00338702	0.244706
0.204464	0.249431
0.40554	0.185012
0.606224	0.04836
0.806907	0.0320548
1.01857	0.14785
1.23023	0.218357
0.96498	0.288566
0.699732	0.41711
0.685234	0.627032
0.670737	0.443378
0.483598	0.154198
0.29646	-0.0165196
0.288776	0.115235
0.281091	0.174547
-0.0085071	0.0633374
-0.298105	-0.245218
-0.637654	-0.666199
-0.977203	-0.825857
-1.06758	-0.909322
-1.15797	-0.921269
-1.07956	-0.751166
-1.00116	-0.599267
-0.472751	-0.407764
0.0556579	-0.12745
0.215811	0.259226
0.375965	0.666518
0.317482	0.617904
0.258999	0.577519
0.286041	0.627486
0.313082	0.671342
-0.352571	0.0243115
-1.01822	0.0354697
-0.369395	0.250571
0.279435	0.147331
0.505588	0.47012
0.731742	0.628164
0.542544	0.713438
0.353346	0.666085
0.190722	0.638487
0.0280989	0.444295
-0.157937	0.298493
-0.343974	0.23404
0.126995	0.291632
0.597963	0.272587
0.43349	0.26426
0.269018	0.172237
0.138495	-0.0487197
0.00797216	-0.0418756
0.230136	0.0249374
0.4523	0.168884
0.223995	0.274558
-0.00430962	0.0913649
-0.218623	-0.394021
-0.432936	-0.794826
-0.372179	-0.994629
-0.311422	-0.872648
-0.224651	-0.485589
-0.13788	-0.510415
-0.401013	-0.781969
-0.664147	-0.957659
-0.892634	-1.07297
-1.12112	-1.0994
-0.867777	-1.0295
-0.614431	-0.848362
0.0676506	-0.247783
0.749733	-0.320516
0.0882069	-0.545773
-0.573319	-0.729183
-0.783537	-0.646921
-0.993755	-0.87152
-1.02359	-0.915966
-1.05344	-0.829962
-1.29991	-0.696175
-1.54639	-0.676398
-0.827983	-0.666573
-0.109577	-0.575971
-0.42738	-0.406428
-0.745183	-0.527702
-0.686852	-0.622635
-0.628521	-0.4701
-0.633691	-0.147887
-0.638861	-0.187373
-0.888166	-0.293511
-1.13747	-0.394828
-0.621329	-0.449427
-0.105188	-0.35965
0.153895	-0.0489187
0.412978	0.0441787
-0.0234847	0.055743
-0.459948	0.0378489
-0.728398	0.112577
-0.996848	0.00176496
-1.03838	-0.20418
-1.0799	-0.418529
-0.863936	-0.389596
-0.647969	-0.454
-0.930406	-0.721658
-1.21284	-0.934704
-1.82348	-0.89446
-2.43412	-0.98839
-2.04373	-1.09039
-1.65334	-1.06168
-0.992137	-0.924617
-0.330938	-0.730929
-0.396058	-0.559063
-0.461179	-0.459974
-0.131062	-0.391859
0.199056	-0.248982
0.424502	-0.144267
0.649949	0.028579
0.259495	0.16346
-0.130958	0.174221
0.313613	0.461294
0.758185	0.557576
0.606639	0.557848
0.455094	0.575513
0.759146	0.804386
1.0632	1.10165
1.06012	1.41506
1.05705	1.6454
1.69568	1.57038
2.33432	1.652
1.81402	1.67894
1.29372	1.71234
1.3188	0.916201
1.03332	0.657994
0.223876	0.337137
0.0360624	0.0256326
-0.308668	-0.277207
-0.80609	-0.2738
-0.287262	-0.426455
-0.772609	-0.591937
-1.03753	-0.692615
-0.607155	-0.939224
-0.770285	-0.833316
-0.794941	-0.827511
-0.513031	-0.910092
-0.1533	-0.990862
-0.658995	-0.815555
-0.910488	-0.473705
-0.36373	-0.463034
-0.149206	-0.267652
0.107884	-0.189743
0.229723	-0.0549907
0.283748	0.0301729
0.0916148	0.0794851
-0.192716	-0.249276
-0.182007	-0.395579
-0.492226	-0.313362
-0.37472	-0.0728358
-0.0439683	0.074909
-0.246891	-0.301115
-0.221764	-0.272883
0.231153	-0.359745
-0.11502	-0.563311
-0.438101	-0.575621
-0.0928089	-0.652477
-0.819749	-0.799982
-1.29078	-0.920779
-0.744914	-0.943869
-0.687718	-1.07119
-0.371657	-0.905861
-1.03233	-0.57723
-1.06802	-0.379236
-0.207433	-0.339185
-0.0797011	-0.132565
0.0211589	0.122057
0.327195	0.327787
0.264914	0.384284
-0.00539992	0.575116
0.749257	0.76365
0.519725	0.817905
0.45846	0.748216
0.449556	0.875923
0.19806	0.978995
0.0421116	1.09662
-0.0193676	1.19212
0.665726	1.05608
0.717474	1.19878
0.545596	1.02247
0.662129	0.372611
-0.156489	-0.191234
-1.53261	-0.543875
-1.78966	-0.840607
-1.75383	-1.13327
-2.14413	-1.27637
-1.95506	-1.14736
-1.62424	-1.21318
-1.65616	-1.52796
-1.32044	-1.4209
-0.749627	-1.30327
-0.550428	-1.16798
-0.863842	-1.0347
-0.832201	-0.806052
-0.968659	-0.626695
-1.29831	-0.768374
-0.917205	-0.885427
-0.410749	-0.793753
-0.088569	-0.715854
-0.557182	-0.586533
-0.848366	-0.634294
-0.941912	-0.762063
-0.88137	-0.452851
-0.352181	-0.470919
-0.0382647	-0.533721
-0.14535	-0.600208
-0.440134	-0.592677
-0.474201	-0.540357
-0.538136	-0.387281
-0.106573	-0.269581
0.282122	-0.312353
0.0349493	0.0292621
-0.0245817	0.0795081
0.0706543	-0.0300836
0.232904	-0.101545
-0.195983	-0.00367947
-0.302951	-0.0556329
-0.250714	-0.0286888
-0.350249	0.0688736
-0.0182206	0.139392
0.47301	0.282711
0.674086	0.479014
0.686417	0.543162
0.887101	0.425769
0.849639	0.623718
1.0613	0.605449
1.25093	0.499772
0.985683	0.370211
0.52523	0.303658
0.510733	0.579371
0.240693	0.486307
0.0535546	0.288511
0.213949	0.186757
0.206265	0.401995
-0.113157	0.54182
-0.402755	0.46688
-0.284562	0.132139
-0.624111	-0.693166
-0.970718	-0.833823
-1.0611	-0.922757
-1.09984	-0.958373
-1.02144	-0.817539
-0.553388	-0.602409
-0.0249799	-0.375383
-0.129307	-0.0947362
0.0308463	0.214405
-0.034037	0.336639
-0.0925197	0.278056
0.0578061	0.291741
0.0848473	0.43411
0.409456	0.417643
-0.256197	0.0626236
-0.588987	0.0273032
0.0598427	0.0183401
-0.0597946	0.215471
0.166359	0.286518
0.229268	0.490744
0.0400707	0.667882
0.0352232	0.551515
-0.1274	0.35687
-0.442895	0.202658
-0.628931	0.104313
-0.195582	0.0595267
0.275386	0.100941
0.552173	0.165098
0.3877	0.20841
0.268967	0.200932
0.138444	0.525124
0.174338	0.252717
0.396502	0.336384
0.930326	0.629653
0.702022	0.985952
0.418578	0.526284
0.204265	-0.0352633
-0.394966	-0.505531
-0.334209	-0.796727
-0.362316	-0.796335
-0.275545	-0.37193
-0.680278	-0.318629
-0.943412	-0.501958
-0.878851	-0.722296
-1.10734	-0.874395
-0.9544	-0.917451
-0.701055	-0.884854
-0.467522	-0.82323
0.21456	-0.370203
0.299635	-0.281862
-0.361891	-0.294548
-0.603687	-0.258019
-0.813905	-0.514515
-0.798039	-0.79128
-0.827879	-0.914874
-1.07294	-0.914278
-1.31942	-0.782487
-1.19504	-0.878334
-0.476634	-0.981762
-0.93295	-1.02503
-1.25075	-1.05358
-1.27981	-0.910169
-1.22148	-0.953376
-0.653568	-0.81021
-0.658738	-0.544572
-0.40506	-0.403694
-0.654364	-0.330121
-0.662857	-0.345246
-0.146717	-0.392723
-0.430047	-0.362679
-0.170964	-0.0694426
-0.299984	0.0780267
-0.736447	0.106399
-0.459036	-0.0792462
-0.727486	-0.197055
-1.03685	-0.295093
-1.07838	-0.435888
-1.15458	-0.551369
-0.938615	-0.732124
-0.586815	-1.0127
-0.869252	-1.26903
-1.10174	-1.32978
-1.71238	-1.32266
-1.64176	-1.49764
-1.25137	-1.42912
-0.459672	-1.17738
0.201528	-0.911277
0.0734853	-0.546174
0.00836458	-0.307283
0.0694129	-0.152586
0.39953	-0.0293535
0.139913	-0.0647635
0.365359	0.0145485
0.319459	0.124546
-0.0709939	0.198525
-0.677748	0.362649
-0.233177	0.595849
0.659246	0.636523
0.507701	0.61023
0.546524	0.690194
0.850576	0.92359
0.421292	1.21084
0.418217	1.49344
1.6361	1.66824
2.27474	1.80311
2.26285	1.88376
1.74255	1.8445
1.27761	1.77132
1.25007	0.766604
0.440626	0.615705
-0.368819	0.367554
-0.713549	0.0722554
-1.05828	-0.204112
-0.539451	-0.327594
-0.0206227	-0.417807
-0.285542	-0.385635
-0.550461	-0.452439
-0.713591	-0.647239
-0.876721	-0.689525
-0.594811	-0.865638
-0.312901	-1.02835
-0.818596	-1.40461
-1.32429	-1.10046
-0.777532	-0.820226
-0.230774	-0.422492
0.026316	-0.234133
0.283406	-0.125755
0.337431	0.0185276
0.391456	0.103637
0.107125	0.166983
-0.177206	-0.10057
-0.487425	-0.253962
-0.797644	-0.156802
-0.466892	-0.0908631
-0.13614	0.223005
-0.111013	0.041404
-0.0858864	-0.0371685
-0.432059	-0.28461
-0.778231	-0.451518
-0.43294	-0.485181
-0.0876478	-0.510552
-0.558675	-0.578717
-1.0297	-0.689476
-0.972506	-0.732924
-0.91531	-0.963591
-1.57598	-0.894228
-2.23665	-0.944741
-1.37606	-0.798708
-0.515475	-0.635142
-0.414615	-0.351841
-0.313755	-0.126328
-0.376036	0.0474165
-0.438317	0.191541
0.31634	0.536758
1.071	0.818165
1.00973	0.823962
0.948466	0.618098
0.69697	0.608782
0.445474	0.678586
0.383995	0.694128
0.322516	0.882479
0.374263	0.778204
0.426011	0.856634
0.542544	0.555368
0.659077	0.181722
-0.717046	-0.113842
-2.09317	-0.330394
-2.05734	-0.533986
-2.02151	-0.76856
-1.83244	-0.70762
-1.64336	-0.649128
-1.67529	-0.982997
-1.70721	-1.27924
-1.1364	-1.2703
-0.565587	-1.13911
-0.879001	-1.02106
-1.19241	-0.86963
-1.32887	-0.700701
-1.46533	-0.565914
-1.08423	-0.735923
-0.703123	-0.783304
-0.380943	-0.720022
-0.0587622	-0.660334
-0.349946	-0.662781
-0.641129	-0.819931
-0.580587	-0.702105
-0.520045	-0.327664
-0.206129	-0.274386
0.107787	-0.360835
-0.186996	-0.430947
-0.48178	-0.479759
-0.545714	-0.432831
-0.609649	-0.303314
-0.220954	-0.263464
0.167741	-0.126886
0.10821	0.144732
0.0486789	0.169661
0.210928	0.0796894
0.373177	0.0347384
0.266209	0.142842
0.159241	0.0769384
0.0597064	0.0835778
-0.0398283	0.0678713
0.451402	0.147333
0.942633	0.339361
0.954964	0.621575
0.967294	0.713259
0.929832	0.805472
0.89237	0.9953
1.082	0.838998
1.27163	0.601503
0.811181	0.611401
0.350728	0.373804
0.0806887	0.417945
-0.189351	0.241192
-0.0289563	0.167035
0.131438	0.173193
-0.187983	0.211922
-0.507405	0.209436
-0.389212	-0.0465344
-0.271019	-0.31018
-0.617626	-0.894253
-0.964233	-0.95805
-1.00297	-1.00028
-1.04171	-0.926644
-0.573665	-0.864727
-0.105618	-0.690358
-0.209945	-0.498285
-0.314272	-0.263715
-0.379155	-0.054092
-0.444039	0.0238389
-0.293713	-0.00703746
-0.143387	0.0741863
0.181221	0.403773
0.50583	0.485678
0.173041	0.0652283
-0.159749	-0.222838
-0.279386	-0.193171
-0.399024	0.0141433
-0.336114	0.355002
-0.273205	0.70874
-0.278052	0.587275
-0.2829	0.382829
-0.598394	-0.0587954
-0.913888	-0.0893118
-0.480539	0.118499
-0.0471909	-0.110439
0.229596	-0.0170762
0.506383	0.0933101
0.387649	0.123079
0.268916	-0.0192513
0.30481	0.485802
0.340704	0.29822
0.874528	0.504261
1.40835	0.84496
1.12491	1.04088
0.841466	0.618553
0.242235	0.130459
-0.356997	-0.256064
-0.385103	-0.726475
-0.41321	-0.821835
-0.817944	-0.601307
-1.22268	-0.710463
-1.15812	-0.852267
-1.09356	-0.741346
-0.940617	-0.833965
-0.787679	-0.830326
-0.554145	-0.80222
-0.320612	-0.649753
-0.235538	-0.36142
-0.150463	-0.297049
-0.392259	-0.30305
-0.634056	-0.374348
-0.61819	-0.473629
-0.602323	-0.689122
-0.847384	-0.819035
-1.09244	-1.04037
-0.968067	-0.826272
-0.843691	-0.964918
-1.30001	-1.17051
-1.75632	-1.44357
-1.78538	-1.34615
-1.81443	-1.23237
-1.24652	-1.21947
-0.678615	-0.978531
-0.424937	-0.709857
-0.171259	-0.468882
-0.179752	-0.306992
-0.188245	-0.288896
-0.471575	-0.307901
-0.754906	-0.369344
-0.883927	-0.194
-1.01295	-0.0549868
-0.735535	0.0399174
-0.458123	-0.217106
-0.767486	-0.383998
-1.07685	-0.462973
-1.15305	-0.547346
-1.22926	-0.645491
-0.877461	-0.813269
-0.525661	-1.12754
-0.758147	-1.2847
-0.990632	-1.20602
-0.920015	-1.18872
-0.849398	-1.19941
-0.0577029	-0.968077
0.733993	-0.756781
0.60595	-0.569409
0.477908	-0.152168
0.538956	0.076404
0.600005	0.18461
0.340387	0.199856
0.08077	0.165558
0.0348701	0.171245
-0.0110298	0.182242
-0.617784	0.244843
-1.22454	0.50142
-0.332115	0.670517
0.560308	0.678879
0.599131	0.712933
0.637954	0.751997
0.20867	1.0028
-0.220614	1.29135
0.99727	1.5567
2.21515	1.89986
2.20327	2.08688
2.19139	2.30385
1.72645	2.35724
1.2615	2.24299
1.10634	0.675932
0.296899	0.615062
0.318809	0.430988
-0.0259206	0.152957
-0.612569	-0.201103
-0.0937407	-0.363525
-0.371427	-0.27195
-0.636346	-0.317316
-0.597964	-0.501291
-0.761094	-0.577637
-0.789396	-0.776332
-0.507486	-1.00231
-0.574213	-1.18713
-1.07991	-1.45672
-0.683656	-1.11464
-0.136897	-0.67422
-0.00920203	-0.343923
0.247888	-0.154949
-0.196014	-0.0405515
-0.141989	0.057683
0.296259	0.187459
0.0119287	0.0730024
0.214307	-0.0904123
-0.095912	-0.196895
-0.560433	-0.159152
-0.229681	-0.0882159
0.496243	0.108503
0.52137	0.0831538
-0.0481386	-0.033468
-0.394311	-0.0865944
-0.36423	-0.285808
-0.0189381	-0.328927
0.106033	-0.294427
-0.364994	-0.390217
-0.465537	-0.453774
-0.408341	-0.481609
-0.489	-0.720269
-1.14967	-0.836193
-1.41564	-0.932472
-0.555057	-1.00307
-0.667262	-0.752886
-0.566402	-0.558771
-0.607731	-0.40337
-0.670012	-0.231999
0.215414	0.0988003
0.970071	0.645435
1.16099	0.951211
1.09972	0.982379
0.577247	0.602525
0.325751	0.482429
0.157572	0.315932
0.0960928	0.379871
0.268231	0.536548
0.319979	0.469215
0.461573	0.40198
0.578106	0.194428
0.416694	0.192242
-0.95943	0.0551743
-1.04355	-0.102043
-1.00772	-0.301202
-1.44595	-0.407065
-1.25687	-0.364316
-1.08359	-0.507407
-1.11551	-0.803328
-1.08191	-0.940743
-0.511099	-1.07509
-0.0564621	-0.883542
-0.369876	-0.77118
-0.37414	-0.583981
-0.510598	-0.450011
-0.871221	-0.463233
-0.490117	-0.641238
-0.258967	-0.629107
0.0632135	-0.529706
-0.23305	-0.560066
-0.524233	-0.703578
-0.733722	-0.679099
-0.67318	-0.51732
-0.121704	-0.276201
0.192212	-0.189534
-0.0474653	-0.271154
-0.342249	-0.314772
-0.183532	-0.365581
-0.247466	-0.314392
-0.237199	-0.182887
0.151496	-0.175417
-0.0936488	-0.0464062
-0.15318	0.166486
0.30307	0.20404
0.465319	0.239843
0.349613	0.182991
0.242645	0.234295
0.271036	0.199431
0.171502	0.141417
0.388444	0.153596
0.879675	0.22432
0.703082	0.418769
0.715413	0.707918
1.15303	0.870345
1.11557	1.07551
1.42127	1.31451
1.6109	1.0479
1.50662	0.939924
1.04617	0.876091
0.619299	0.516688
0.349259	0.279148
0.0090685	0.140569
0.169463	0.062733
-0.554848	-0.168402
-0.87427	-0.247938
-0.809575	-0.420244
-0.691382	-0.436443
-0.766286	-0.645489
-1.11289	-0.979197
-0.593529	-0.951806
-0.632269	-0.878431
-1.06874	-0.908491
-0.600694	-0.873344
-0.766978	-0.788036
-0.871305	-0.666945
-0.989322	-0.662827
-1.0542	-0.407591
-0.334042	-0.251917
-0.183716	-0.184213
-0.0762836	0.0434369
0.248325	0.375772
0.24287	0.438175
-0.0899201	-0.166638
-0.464507	-0.336003
-0.584144	-0.356757
-0.670303	-0.268371
-0.607394	0.285874
-0.540341	0.226113
-0.545188	0.266206
-0.452521	0.165927
-0.768015	-0.220192
-0.50947	0.188351
-0.076122	-0.031274
0.0459927	-0.0479837
0.32278	-0.0417449
0.286613	0.0497908
0.167879	-0.144493
-0.260329	-0.136144
-0.224435	0.242383
0.28	0.246519
0.813824	0.495494
0.153187	0.740529
-0.130257	0.659997
-0.356665	0.381088
-0.955896	0.0682181
-0.356211	-0.270069
-0.384318	-0.623386
-0.801729	-0.862062
-1.20646	-0.961768
-1.36689	-1.20849
-1.30233	-1.15478
-1.10782	-0.884777
-0.954883	-0.868889
-0.805426	-0.784347
-0.571892	-0.679787
-0.476111	-0.530491
-0.391037	-0.422977
-0.60035	-0.469396
-0.842147	-0.522145
-0.605229	-0.500099
-0.589363	-0.46799
-0.418135	-0.585125
-0.663196	-0.812412
-0.625481	-0.841383
-0.501104	-0.76075
-0.0514355	-0.897396
-0.507751	-1.22937
-1.04466	-1.30603
-1.07371	-1.18425
-1.25475	-1.1604
-0.686843	-1.06727
-0.281784	-0.874437
-0.0281064	-0.681207
-0.119856	-0.462207
-0.128349	-0.286632
-0.215927	-0.232457
-0.499258	-0.232881
-0.661091	-0.48642
-0.790111	-0.407665
-0.768855	-0.152868
-0.491443	-0.125592
-0.396308	-0.338642
-0.70567	-0.524137
-0.82246	-0.575032
-0.898666	-0.567436
-1.11756	-0.597956
-0.765757	-0.757396
-0.893175	-1.00936
-1.12566	-0.946269
-0.0604932	-0.87213
0.0101239	-0.762509
-0.00138558	-0.617068
0.79031	-0.488982
0.738382	-0.204086
0.61034	-0.250999
-0.13118	0.121721
-0.0701313	0.243666
0.52102	0.277242
0.261402	0.313453
0.669423	0.33343
0.623523	0.264418
-0.280333	0.222979
-0.887087	0.378869
-0.127723	0.715224
0.7647	0.7848
0.532729	0.757141
0.571553	0.69619
1.15451	0.790097
0.725223	1.04907
0.605295	1.33418
1.82318	1.68879
1.31108	1.8563
1.29919	2.05045
1.64308	2.46583
1.17814	2.66426
1.56205	2.51408
0.962617	0.613468
0.984528	0.634349
1.00644	0.483849
0.41979	0.168955
-0.166859	-0.191611
-0.444545	-0.237411
-0.722231	-0.318366
-0.683849	-0.502925
-0.645467	-0.712514
-0.673769	-0.650719
-0.702071	-0.891518
-0.768798	-0.9703
-0.835524	-0.965223
-0.439272	-1.0223
-0.0430207	-0.785465
0.0846747	-0.406993
0.21237	-0.196279
-0.231532	-0.0642263
-0.675435	0.00810189
-0.237186	0.102921
0.201063	0.00822649
0.403441	-0.171799
0.60582	-0.211642
0.141299	-0.166349
-0.323222	-0.15827
0.402702	-0.24687
1.12863	-0.219296
0.559118	-0.000513606
-0.0103909	0.126098
0.0196904	0.0831261
0.0497716	-0.119129
0.174743	-0.156135
0.299714	-0.16727
0.199171	-0.243435
0.0986289	-0.25022
0.01797	-0.232438
-0.0626889	-0.271317
-0.328664	-0.37383
-0.594639	-0.617915
-0.706844	-0.834778
-0.819048	-0.722219
-0.860378	-0.649916
-0.901708	-0.545563
-0.0162811	-0.254071
0.869146	0.372682
1.06006	0.909826
1.25098	1.18886
0.728505	1.20896
0.206028	0.660092
0.0378492	0.25986
-0.13033	0.105133
0.0418082	0.0941096
0.213946	0.075462
0.35554	0.0191159
0.497135	-0.00414758
0.335723	0.0726453
0.174311	0.287772
0.0901907	0.125146
0.00607045	-0.00614702
-0.432155	-0.0981476
-0.87038	-0.247018
-0.697097	-0.35517
-0.523814	-0.391751
-0.490212	-0.456145
-0.45661	-0.594903
-0.00197354	-0.805742
0.452663	-0.607257
0.448399	-0.431536
0.444136	-0.257664
0.0835126	-0.152633
-0.27711	-0.393231
-0.0459606	-0.411919
0.185189	-0.371216
-0.111074	-0.275546
-0.407338	-0.43195
-0.616827	-0.443259
-0.826315	-0.382833
-0.274839	-0.29434
0.276637	-0.27231
0.0369597	-0.220162
-0.202718	-0.229585
-0.0440008	-0.232921
0.114716	-0.235792
0.124984	-0.11869
0.135251	-0.192667
-0.109894	-0.16357
-0.355039	-0.0725799
0.101211	0.104145
0.557461	0.351919
0.441755	0.469451
0.326048	0.391009
0.35444	0.316714
0.382832	0.298808
0.599774	0.290486
0.816717	0.319381
0.640124	0.331372
0.463532	0.472979
0.901149	0.661736
1.33877	0.92039
1.64447	1.26033
1.95017	1.58333
1.84589	1.31961
1.74161	1.22736
1.31474	1.14165
0.887869	0.647484
0.547679	0.275301
0.207488	0.0852185
-0.516824	-0.183949
-1.24114	-0.572036
-1.17644	-0.638527
-1.11174	-0.568666
-1.18665	-0.591442
-1.26155	-0.697298
-0.742189	-0.789527
-0.222825	-0.675283
-0.659298	-0.774192
-1.09577	-0.871883
-1.26205	-0.888603
-1.42834	-0.933263
-1.54636	-1.1042
-1.66437	-1.01355
-0.944208	-0.727207
-0.224045	-0.370485
-0.116613	-0.310396
-0.00918003	-0.0852995
-0.0146356	0.166618
-0.0200912	0.144438
-0.394678	-0.174892
-0.769265	-0.378305
-0.855424	-0.483729
-0.941583	-0.532555
-0.87453	-0.455755
-0.807477	-0.226218
-0.714809	-0.0723777
-0.622142	0.00207179
-0.363597	0.100784
-0.105053	-0.0216327
0.0170617	0.0104001
0.139176	0.100982
0.10301	-0.0533875
0.0668428	-0.040776
-0.361365	-0.142781
-0.789574	-0.171552
-0.285139	0.0328598
0.219295	0.185322
-0.441342	0.412195
-1.10198	0.4104
-1.32839	0.132803
-1.5548	0.0826768
-0.955111	-0.0635393
-0.355426	-0.25358
-0.772837	-0.573206
-1.19025	-0.95186
-1.35067	-1.38675
-1.5111	-1.53128
-1.31659	-1.40593
-1.12209	-1.05886
-0.97263	-0.883645
-0.823173	-0.764222
-0.727392	-0.650191
-0.63161	-0.527494
-0.840924	-0.611204
-1.05024	-0.683146
-0.81332	-0.668961
-0.576403	-0.618922
-0.405175	-0.484926
-0.233947	-0.474533
-0.196232	-0.483601
-0.158518	-0.48944
0.291151	-0.541011
0.74082	-0.614083
0.203911	-0.684084
-0.332998	-0.720997
-0.514035	-0.654069
-0.695072	-0.748206
-0.290013	-0.660566
0.115046	-0.615545
0.023296	-0.524974
-0.0684538	-0.438247
-0.156032	-0.28511
-0.24361	-0.22398
-0.405443	-0.311722
-0.567276	-0.699654
-0.54602	-0.553183
-0.524763	-0.373427
-0.429628	-0.34384
-0.334492	-0.457534
-0.451282	-0.643361
-0.568071	-0.562037
-0.786962	-0.495765
-1.00585	-0.47577
-1.13327	-0.622045
-1.26069	-0.634213
-0.195521	-0.512635
0.869646	-0.447463
0.858137	-0.166418
0.846627	-0.134718
0.7947	0.0715495
0.742772	0.168784
0.00125242	-0.0428504
-0.740267	0.17451
-0.149116	0.202712
0.442034	0.249719
0.850056	0.336591
1.25808	0.439494
0.35422	0.33278
-0.549636	0.386651
0.209728	0.63056
0.969092	0.93762
0.737122	0.811648
0.505151	0.636785
1.08811	0.685017
1.67106	0.847817
1.55113	1.09956
1.4312	1.36948
0.919103	1.46744
0.407001	1.50668
0.750891	1.66847
1.09478	2.4005
1.47869	2.5394
1.8626	2.43729
0.614838	0.502496
0.636748	0.628627
1.13444	0.513975
0.547787	0.249987
-0.00359887	-0.029372
-0.281285	-0.158633
-0.243098	-0.264858
-0.204715	-0.449355
-0.81681	-0.648838
-0.845112	-0.643145
-0.821203	-0.720924
[truncated: 63,858 more rows]

## Sheet: Ext_Fig2a
-2.93163814104787	-2.44581792480182
-0.427624	-1.20402
-0.914061	-0.911385
1.56117	-1.14706
-0.173994	-1.53772
0.493881	-2.2876
-1.10483	-2.73069
-1.99024	-2.31991
-2.69964	-1.45086
-1.49605	-0.495774
-1.28341	0.567099
1.46751	0.87821
1.46727	-0.0820751
1.02432	-0.885877
-0.944751	-1.33459
-1.00314	-1.25142
-0.360145	-0.708045
1.17631	-0.176708
1.13193	0.00555533
-1.29491	0.00170435
-0.0676322	0.0297248
0.700876	-0.232166
-1.58706	-1.20152
-0.155954	-1.91504
-1.23969	-1.69326
-1.11713	-1.59275
0.515571	-1.16463
1.85328	-0.849936
-1.04674	-0.597789
0.11806	-0.267791
-0.230328	-0.20802
-0.825603	-0.428868
-0.519225	-0.625908
-0.435425	-0.754658
-0.78535	-0.716408
-1.40778	-0.575594
-0.736384	-0.424519
-0.450847	-0.473193
-0.949809	-0.478992
-0.251656	-0.629317
0.114702	-0.843199
-1.45038	-0.711899
-0.10745	-0.336092
-0.406965	-0.434825
-0.103196	-0.339388
-0.0698505	-0.173926
0.157743	-0.203506
-0.459377	-0.163297
1.55236	-0.199269
-1.39806	-0.391329
0.582637	-0.955683
-3.69004	-1.66847
-3.13574	-1.84899
-0.201686	-1.65371
0.168155	-1.53561
0.040814	-0.993033
1.35169	-0.0762652
0.5604	0.728538
2.67171	1.05091
0.413399	1.17006
-0.321053	1.34693
0.842472	0.771404
-1.17581	0.0354733
-0.218481	0.0620265
-0.33091	0.542587
-0.152696	0.406411
-0.0412367	0.107937
2.80907	0.142834
-2.50069	-0.0236929
-2.16347	-0.412738
-3.74082	-1.20876
0.516364	-1.67023
-1.74794	-2.05605
0.328675	-1.80143
0.807562	-0.794602
-0.0707565	-0.171328
1.31426	0.368505
0.311361	0.480771
-0.863064	-0.374066
-0.416213	-0.66379
0.182601	-0.495476
-0.517691	-0.351719
-0.509919	-0.272775
-0.431597	-0.570942
0.25063	-0.543037
-0.593027	-0.483322
1.86415	0.197702
1.20809	1.09019
5.00537	1.34192
-0.799469	0.561143
-0.79722	-0.379337
1.1305	-0.601535
-1.47616	-0.626194
-0.125073	-1.27823
-0.404936	-1.87655
1.88879	-2.04521
-1.49933	-1.52024
-0.761279	-1.57301
-0.584834	-1.4653
-2.00608	-1.3592
-1.94472	-1.41469
-0.96581	-1.18618
0.881062	-0.857624
-0.307716	-0.538409
-0.859499	-0.750082
-0.927378	-0.88568
-1.46252	-1.01794
-1.26316	-1.54321
-1.21922	-1.90267
-0.479342	-1.59389
-0.575038	-1.13173
-0.417869	-1.1288
0.199308	-1.14663
0.937743	-0.525497
0.497658	-0.277043
0.293194	-0.740304
-1.00013	-1.31661
-0.161172	-1.04107
3.45438	0.000267178
0.862762	0.662189
0.413468	1.47045
-0.130015	1.78795
0.39353	1.69073
2.11764	1.21849
1.7118	0.736991
-1.02034	-0.312567
-1.26118	-1.50481
-2.484	-2.22742
-3.04776	-1.50811
-0.21229	-1.35174
0.219135	-1.69676
-1.53287	-2.08387
-1.69903	-2.79716
-2.02041	-2.8643
-1.34606	-2.49588
-1.52345	-1.89035
-0.644673	-1.14801
-0.674124	-0.140054
1.20194	0.148449
0.139909	-0.27141
-1.06684	-0.808397
-1.02414	-1.46174
-2.13678	-1.62067
-1.1891	-1.17261
-0.0455731	-0.718861
0.434826	-0.560378
0.16453	-0.682926
-0.12689	-0.667596
0.528393	-0.964355
-2.15054	-1.85554
-2.86269	-2.20103
-2.50137	-2.15002
-1.28403	-1.82255
-0.9467	-1.19865
0.227881	-0.991386
-0.410712	-1.05237
-0.555744	-0.450155
-0.286329	-0.354487
-1.04485	-0.66847
-0.992938	-0.952671
-0.718891	-1.04794
-0.494756	-0.977636
-0.898	-0.769175
-0.386464	-0.892998
-1.36216	-1.11462
-0.630588	-1.17257
-2.76499	-1.28011
-1.92793	-1.33192
-0.634722	-0.828834
0.459387	-0.452972
-0.697155	-0.521894
-0.000536631	-0.537459
0.763941	-0.230896
-0.188553	-0.0664846
0.506508	-0.261631
-0.12252	-0.316428
0.124608	-0.703109
-0.889493	-1.33128
-1.47275	-1.78372
-1.85741	-2.0974
-3.11432	-2.15028
-3.1893	-2.0612
-1.70186	-1.49034
1.49808	-0.673973
0.592012	0.408474
1.43117	0.635527
-0.73645	0.739376
1.03617	0.81845
1.62723	0.520586
-0.990952	0.00110402
0.102861	-0.271211
0.0480634	0.258067
-0.451444	0.27346
-0.581612	-0.127222
0.238141	-0.180837
-0.765593	-0.440256
-1.53691	-0.870294
-2.06153	-1.43004
-0.949477	-1.76985
-2.2071	-2.147
-2.85276	-2.06917
0.0194797	-1.39844
-1.51603	-0.711051
0.606008	-0.120044
0.220909	0.148426
0.753068	-0.346967
-0.5395	-0.802482
-0.871063	-0.890191
-0.366072	-0.821688
-0.526504	-0.872665
-2.44193	-0.953159
-1.19455	-0.909794
-1.20654	-0.40428
0.37064	-0.106253
0.505241	0.350175
0.331401	0.295871
0.124965	0.157358
-0.561162	-0.392162
-0.460692	-0.339366
1.32853	-0.417171
-1.39006	-1.38662
-1.23796	-2.09809
-0.746381	-1.62204
-1.28757	-1.34957
-1.7211	-1.38384
-2.31576	-1.51234
-2.85167	-1.45594
-0.869203	-1.64379
-0.951667	-1.7796
-1.53517	-1.50805
-1.00535	-1.29262
-1.48243	-1.36377
-1.40199	-1.61724
-2.07662	-1.87508
-2.10516	-1.95917
-1.32028	-1.87554
-1.17594	-1.42367
-0.745066	-1.16841
0.00338458	-1.19716
0.219425	-0.85104
1.32816	-0.548758
0.500284	-0.481799
-0.854985	-1.13436
-1.61393	-1.46846
-0.421959	-1.41872
-0.223411	-0.968834
0.558729	0.0425826
1.16367	0.607845
0.676323	0.96304
2.79189	1.18872
1.39323	1.06478
0.238636	0.44451
0.898356	-0.773194
-1.82317	-1.54879
-2.00216	-2.41764
-2.09427	-1.79282
-1.03594	-1.65019
-1.37585	-1.81964
-1.49222	-2.23344
-3.05142	-2.64442
-3.84389	-2.81249
-3.48658	-2.62537
-2.17686	-2.15314
-0.0857156	-1.22602
0.647188	-0.424897
1.65948	-0.252293
0.263105	-0.558927
0.25918	-0.696905
-0.740536	-1.14125
-2.17914	-1.55523
-2.79116	-1.20853
-1.52337	-0.736674
-0.720098	-0.390968
-0.0669323	-0.45888
-0.0855387	-0.511243
-1.45828	-1.20498
-2.80368	-1.94072
-2.81598	-2.10258
-0.278222	-2.18053
-0.125651	-1.97191
-1.10637	-1.50775
-1.24483	-1.31277
-0.473713	-1.08431
0.0773791	-0.403112
-0.173484	-0.160448
-0.894202	-0.608988
-0.591391	-1.05501
-0.579534	-1.14571
-1.97917	-1.11853
-1.48571	-0.879914
-0.775621	-1.08418
-0.197363	-1.33301
-2.00089	-1.34865
-2.05735	-1.4445
-1.49037	-1.30727
-1.89309	-0.858321
-0.479897	-0.501193
-0.305203	-0.517266
-1.29995	-0.365283
-0.176502	-0.0377886
-0.231522	0.0110468
-0.864739	-0.0275073
-1.12982	-0.0794449
-0.344343	-0.556478
-3.01021	-1.18612
-2.3833	-1.60134
-2.22545	-1.91307
-1.6815	-2.09298
-2.57195	-2.05199
-2.52944	-1.74759
-1.44567	-1.09897
0.650544	-0.156043
1.75155	0.448219
1.67709	0.596107
0.995818	0.803475
0.734358	0.532576
-0.496052	0.101471
-0.726939	-0.185493
0.536207	-0.0242677
-0.326559	0.266719
-0.126105	-0.101622
-0.801904	-0.224644
-0.403383	-0.368826
-1.4033	-0.969625
-2.77881	-1.73352
-2.81274	-1.90834
-2.27214	-2.11313
-2.05347	-2.13796
-0.335659	-1.72746
-1.10678	-0.874972
0.00509282	-0.161517
-0.134751	0.136052
0.334718	-0.180191
-0.233015	-0.55363
-2.34335	-0.710732
-0.804976	-0.85701
0.101998	-0.730865
-1.09879	-0.739942
-0.818272	-0.775537
-0.60301	-0.71746
0.651954	-0.368047
-0.494305	-0.00646084
-0.0279826	0.199924
0.849382	0.318755
0.207574	-0.0227915
-0.900934	-0.209506
-0.978345	-0.76464
-1.77789	-1.66557
-1.64	-1.9346
-1.22399	-1.43866
-1.4054	-1.11781
-0.761417	-1.21596
-0.942815	-1.46013
-2.01838	-1.49513
-1.72523	-1.67189
-1.03268	-1.93266
-1.68918	-2.0308
-2.62334	-1.85326
-1.92908	-1.94481
-2.58833	-2.14248
-3.02237	-2.14064
-2.05312	-1.90889
-1.98449	-1.79333
-1.0627	-1.44045
-0.271246	-1.11093
-0.614197	-1.0241
0.329643	-0.777414
0.984828	-0.231022
0.0327796	-0.317586
0.0703639	-1.03003
-1.55882	-1.44476
-2.11353	-1.55496
-0.112294	-1.06896
0.689993	-0.211888
1.82294	0.276044
1.25562	0.527784
1.63387	0.825734
1.59969	0.613124
-0.229637	-0.15246
-0.621056	-0.729244
-0.863857	-1.64215
-2.37669	-2.12354
-1.57342	-1.65335
-0.688419	-1.37143
-0.97634	-1.52231
-1.72754	-2.16054
-2.13538	-2.46588
-2.81223	-2.67189
-2.45855	-2.57268
-1.38574	-2.32835
-0.876274	-1.68464
-0.710687	-0.803325
0.59151	-0.428273
2.10087	-0.415358
-0.473351	-0.474767
-0.052519	-0.812544
-1.85088	-1.17464
-2.62824	-1.3402
-0.0337209	-0.747129
-0.399674	-0.345779
0.487734	-0.258848
0.342068	-0.59057
-0.108249	-1.2424
-3.10816	-1.92871
-2.02001	-2.04008
-1.69787	-2.32131
-2.38657	-2.30308
-1.95245	-1.83894
-1.35596	-1.48889
-1.25507	-1.19382
0.255378	-0.667895
0.559247	-0.171347
-0.89042	-0.445039
-1.44445	-1.11027
-1.53357	-1.25491
-1.19035	-1.30552
-1.66695	-1.0835
-1.4181	-1.22706
-2.09234	-1.51054
-2.0734	-1.46735
-1.38291	-1.32237
-1.06146	-1.03746
-0.712117	-0.539971
-1.3238	-0.476683
0.247366	-0.395225
0.0795872	-0.245441
0.440298	-0.0985555
0.699203	-0.10719
-1.7605	0.129498
-0.897451	0.000707179
-1.42844	-0.429986
-1.2279	-1.04859
-4.32269	-1.51326
-2.06725	-1.74696
-1.96348	-2.0438
-2.17924	-2.06169
-2.82039	-1.90012
-2.12939	-1.4902
-0.288403	-0.770424
1.41671	0.299338
1.64948	0.602737
0.537919	0.849361
1.37835	0.712993
0.0113184	0.327771
0.194098	-0.0334757
-0.628579	-0.23748
-0.24413	-0.187469
-0.46144	-0.224301
-1.33331	-0.223725
-0.105785	-0.331965
-1.70849	-1.12975
-2.48429	-1.78219
-1.7231	-1.94706
-2.76257	-2.03066
-1.67247	-1.92773
-0.996143	-1.48503
-0.155087	-0.806634
0.896185	-0.121031
-0.000200784	-0.11551
-0.0787898	-0.309722
-1.11293	-0.405894
-0.529206	-0.701172
-1.28063	-0.794068
-0.963243	-0.757399
-0.822648	-0.722008
-0.532322	-0.657533
-0.280499	-0.670234
0.599885	-0.435251
-1.19923	-0.278656
0.258598	0.189112
-0.358319	0.451261
-0.0963724	0.321834
-0.360439	-0.0425397
-0.734411	-0.691326
-1.75916	-1.36713
-1.92821	-1.89192
-1.45479	-1.36438
-0.20096	-1.1941
-0.80508	-1.25138
-2.88992	-1.45143
-2.41657	-1.60685
-3.53356	-1.76147
-1.67155	-2.02784
-1.96322	-2.27111
-2.54302	-2.30036
-2.13337	-2.38036
-3.86303	-2.5406
-2.91623	-2.2318
-2.10916	-1.82502
-1.37653	-1.7073
-1.08408	-1.3296
-0.693443	-1.2797
-0.31457	-1.04581
-0.301511	-0.430084
0.96946	0.0834654
1.07894	0.0532756
-0.982212	-0.685411
-2.11714	-1.52681
-1.75157	-1.58453
-0.0891119	-1.41013
-0.557333	-0.695887
-0.513602	-0.191088
0.651733	0.143246
-0.0926021	0.297473
0.582407	0.0186411
-0.163451	-0.664326
-2.09356	-1.02874
-0.246368	-1.56854
-0.656727	-1.53155
-1.17066	-1.28775
-1.50789	-1.34442
-1.25571	-1.69713
-2.5807	-2.10474
-2.92995	-2.34703
-2.10526	-2.34942
-1.20892	-2.41534
-2.673	-2.35018
-2.33789	-1.85822
-0.123417	-1.08462
-0.257643	-0.601607
0.610832	-0.380089
-0.401485	-0.187732
-0.330244	-0.522485
-1.48872	-0.889838
-1.37093	-1.09587
-1.13174	-0.850848
0.00312439	-0.290633
0.368008	-0.295668
-0.823336	-0.593559
-0.977918	-1.05704
-2.6275	-1.63471
-1.77722	-1.96177
-2.91552	-2.4173
-2.49423	-2.52647
-1.57451	-1.91292
-1.8725	-1.6741
-0.637182	-1.1554
-0.697729	-0.572496
-0.447223	-0.369282
0.797248	-0.414102
-0.286861	-1.00437
-1.83089	-1.2662
-1.14475	-1.2258
-0.949396	-1.18223
-1.93349	-1.40406
-1.95719	-1.55312
-0.940378	-1.43438
-1.28912	-1.21471
-2.40905	-0.807487
-0.64125	-0.270495
0.736523	0.03946
-0.124386	-0.150452
-0.122257	-0.0967183
-1.13909	-0.034361
0.0480507	0.120644
0.619424	0.116891
-0.243043	-0.0321295
-1.24176	-0.550273
-0.576999	-1.03408
-0.768528	-1.04142
-1.44688	-1.34659
-2.60154	-1.8026
-3.78316	-2.08074
-2.86813	-2.12471
-1.2524	-1.68596
-0.566005	-1.03173
0.895751	-0.0303452
2.38671	0.648069
1.76947	1.10171
0.209629	0.954119
0.996461	0.525264
0.116848	0.235357
0.458086	-0.0938527
-0.241203	-0.244025
-0.623055	-0.267791
0.0136611	-0.315273
-1.01803	-0.515716
-0.746191	-1.29705
-3.6032	-1.89444
-3.50837	-2.14647
-3.10658	-2.03535
-0.616257	-1.45425
0.169338	-1.2517
-0.794382	-0.589247
-1.13872	-0.390665
-0.864769	-0.369144
0.491472	-0.431277
-0.971349	-0.444157
-0.47213	-0.488493
-0.034513	-0.386387
-0.802222	-0.522057
-0.770387	-0.668636
-0.849222	-0.676244
-0.585345	-0.631983
-0.616587	-0.589091
-0.64862	-0.655134
1.51864	0.0613226
0.421956	0.548784
1.38798	0.82715
-0.58805	0.310097
-0.227946	-0.528172
-2.62117	-1.27018
-1.55979	-1.4706
-1.93399	-1.25419
-0.376639	-0.978334
-1.47884	-1.27561
-2.67826	-1.73505
-2.69925	-1.92296
-1.58091	-1.93816
-2.16542	-2.2904
-2.28619	-2.56003
-2.38016	-2.7326
-4.03785	-2.80481
-4.77072	-2.70978
-2.66435	-2.0427
-1.08893	-1.58906
-1.74913	-1.5454
-0.835153	-1.38173
-0.385516	-1.29922
-0.0489125	-0.866421
0.229582	-0.299776
0.68146	0.236504
-0.166718	0.344045
0.856205	-0.345139
-1.25436	-1.1781
-1.18796	-1.64435
-1.86629	-1.41356
-0.742757	-1.01424
0.550911	-0.566499
-0.298425	-0.350386
-0.471	-0.115798
0.0631674	-0.484537
-0.302667	-1.00373
-1.35759	-1.32912
-0.372581	-1.76999
-0.381779	-1.02756
-0.320409	-0.871387
-1.78713	-1.08205
-1.9641	-1.61771
-2.53149	-2.00952
-2.2646	-2.16176
-2.42727	-1.9855
-1.43535	-2.05583
-2.58677	-2.29932
-1.61299	-2.03588
-0.570597	-1.43411
1.24243	-0.671118
0.525675	-0.180498
0.233318	0.252335
-0.36199	0.0175353
-0.706924	-0.546974
-1.33801	-0.902471
-1.74299	-0.60854
-0.827639	-0.239766
-0.365634	-0.548355
-0.727099	-0.857596
-0.7869	-1.0354
-1.98499	-1.46372
-2.64284	-1.80929
-2.30707	-2.40317
-3.98972	-2.52424
-2.10615	-2.18209
-2.13128	-1.73843
-1.59259	-1.13886
-0.0898332	-0.371584
-0.155752	-0.365651
-0.707914	-0.540626
-1.47826	-0.957067
-1.40071	-1.30433
-0.955186	-1.45159
-1.01079	-1.24645
-1.24245	-1.38163
-1.58137	-1.53561
-1.13636	-1.34014
-1.01384	-0.989741
-1.43523	-0.66159
0.754655	-0.0933501
0.627261	0.260904
-0.195106	0.121754
-0.230349	-0.123103
0.127759	-0.147432
0.202016	0.0311572
1.39967	0.035587
-0.296581	-0.193679
-1.15306	-0.589356
-0.128286	-0.805934
-0.0331706	-0.740667
-1.6998	-1.05078
-2.71916	-1.57711
-1.80024	-2.05436
-1.84718	-2.26463
-3.75313	-2.01225
-1.52249	-1.38847
-0.382933	-0.580945
0.679776	0.325123
1.99518	0.956453
1.22409	1.17729
1.35767	0.76831
-0.369857	0.529624
-0.37067	0.0923634
0.847039	-0.144286
-0.688924	-0.20372
-0.630842	-0.241291
-0.168926	-0.537402
-1.13825	-1.30388
-3.9236	-1.8492
-2.23291	-2.46096
-1.52112	-2.32564
-1.16872	-1.39223
-0.339563	-0.924089
-0.347337	-0.501581
-0.987814	-0.436242
-1.23792	-0.506565
0.162615	-0.391489
1.39242	-0.183391
-1.19469	-0.255209
-0.17652	-0.161023
-0.847329	-0.403014
-0.902648	-0.658733
-1.56642	-0.731692
-0.507141	-0.672746
-0.726596	-0.702576
-0.523623	-0.554781
0.979354	-0.122299
0.908798	0.361572
1.06789	0.790666
0.281619	0.447518
-0.453568	-0.250145
-1.93584	-0.907755
0.180475	-1.03879
-1.35547	-1.18362
-1.49157	-1.1697
-3.57426	-1.39988
-3.2432	-1.91855
-2.90541	-2.10277
-2.62987	-2.24123
-3.17143	-2.63488
-2.57217	-2.96435
-3.84446	-3.02505
-2.73772	-2.83802
-3.19774	-2.53668
-2.958	-1.88406
-1.84341	-1.35075
-0.851006	-1.37544
-0.713646	-1.37318
-0.505356	-1.18645
-0.65145	-0.778435
0.42663	-0.157209
1.94856	0.548175
2.66051	0.905176
0.448635	0.0548572
-0.26519	-0.723302
-1.41702	-1.45522
-1.21227	-1.38685
-1.70124	-1.15097
-1.34594	-0.930848
-1.4527	-0.81316
-1.04332	-0.706315
-1.23169	-0.999845
-0.56122	-1.34633
-1.09577	-1.5082
1.42631	-1.83157
-0.876258	-0.411296
-1.05338	-0.523378
-1.18247	-1.17698
-3.0632	-1.62347
-2.21785	-1.92928
-1.55368	-1.92932
-1.25823	-1.79542
-1.58273	-1.7601
-1.53655	-1.66175
-0.0934245	-1.98574
-1.59825	-1.64185
-0.13393	-0.973924
1.10932	-0.185272
1.06694	0.499998
0.373695	0.41688
-0.456669	-0.20066
-1.06374	-0.750732
-0.389388	-0.534505
-0.651541	-0.43329
-1.10339	-0.662949
-0.523098	-0.899581
-1.32396	-1.12471
-0.882816	-1.09575
-2.16218	-1.64618
-2.27876	-2.25042
-4.62953	-2.63713
-2.00217	-2.12124
-2.19495	-1.553
-1.30133	-1.29575
-0.570728	-0.699621
1.39815	-0.41448
-0.359235	-0.763208
-0.62654	-1.01293
-1.52222	-1.16046
-1.15809	-1.23098
-0.987799	-0.966234
-1.44396	-1.25177
-0.939312	-1.39533
-2.086	-1.26529
-1.32876	-0.854639
0.321819	-0.239417
0.221903	0.292592
0.559176	0.444335
-0.37308	0.0741953
-0.477177	-0.183571
0.172371	-0.0749182
-0.308431	0.066565
0.352762	0.0164489
-0.814015	-0.216202
-1.1286	-0.454944
-0.519296	-0.724688
-0.604455	-0.540623
-0.321618	-0.942406
-2.03566	-1.58236
-1.83755	-2.07544
-2.65556	-2.31302
-4.67633	-2.25746
-3.20017	-1.8298
-2.09907	-1.04679
-0.289785	-0.14689
1.29413	0.651115
1.66968	1.22509
1.59811	0.975861
0.800071	0.645538
0.218859	0.37628
-0.00545415	0.109529
-0.918995	-0.0769816
-0.164058	-0.147377
-1.02722	-0.692984
-2.33538	-1.44633
-2.29929	-1.83265
-2.4233	-2.42952
-2.04434	-2.33218
-0.39729	-1.34676
-0.799771	-0.751857
0.624426	-0.0930188
-1.80215	-0.360146
-0.65152	-0.358111
-0.30265	-0.27045
-0.408241	-0.0829504
-0.0888846	-0.0564451
0.519886	-0.114403
-0.373607	-0.563065
-1.07428	-0.828799
-0.691541	-0.734154
-0.0513026	-0.728309
-1.22515	-0.823842
-0.339201	-0.718436
1.74234	-0.308953
1.43501	0.305078
-0.841488	0.769255
0.205494	0.371427
-0.634801	-0.320742
-1.01216	-0.932279
0.0291436	-0.912307
-1.37245	-1.20117
-0.85577	-1.34969
-2.56303	-1.62384
-2.23696	-2.08579
-3.09099	-2.40485
-2.01198	-2.52078
-2.86737	-2.92678
-3.00777	-3.06818
-3.94797	-3.06437
-3.90343	-2.88242
-3.58221	-2.36556
-2.80696	-1.57594
-0.635085	-1.23132
-0.576306	-1.14662
-0.829233	-1.13054
-1.23991	-1.17073
-0.450091	-0.825228
0.0833198	-0.246185
1.84592	0.690395
1.1126	1.04854
-0.543146	0.158869
-0.801427	-0.809507
-0.668298	-1.3549
-3.37083	-1.39157
-3.0127	-1.1678
-1.06885	-1.08743
0.431694	-1.067
-1.22821	-1.04034
-1.02319	-1.25563
-0.480758	-1.29772
-1.82096	-1.21828
0.285665	-1.34423
-0.958922	-0.402704
-0.196727	-0.594591
-2.3896	-1.43831
-2.43869	-1.81166
-2.41262	-1.82697
-1.84189	-1.80073
-1.30356	-1.62778
-2.12208	-1.23044
-0.333025	-1.16902
-0.166183	-1.58894
-0.9784	-1.68157
-0.373271	-1.36651
0.176922	-0.198478
-0.35252	0.515179
0.827262	0.705508
0.522041	-0.178534
-1.13743	-0.621977
-0.584303	-0.428073
-0.162592	-0.317519
-2.43361	-0.734154
-0.470089	-0.976235
-0.0380368	-1.16128
-1.18639	-1.31099
-2.84158	-1.61271
-3.82224	-2.29184
-4.24932	-2.72312
-2.23494	-2.10666
0.052903	-1.53987
-2.11417	-1.25541
-1.4895	-0.885857
0.0653229	-0.49395
-0.24537	-0.677948
-0.566097	-1.08966
-0.940677	-1.14417
-1.10985	-1.18096
-0.624699	-1.1107
-2.15559	-1.19625
-0.800209	-1.07232
-0.261006	-0.955133
-1.16835	-0.6094
0.098886	-0.113175
0.16553	0.31678
0.599588	0.232057
0.115915	-0.0411521
-0.080909	-0.0791365
0.11948	0.0564759
-0.216825	0.224914
0.467159	0.0670519
0.207213	-0.325829
-0.807099	-0.462271
-1.65209	-0.567351
-1.30609	-0.469551
-0.577388	-0.774742
-2.13444	-1.31885
-2.28979	-1.85273
-2.59399	-2.30878
-2.61621	-2.14194
-3.2513	-2.03324
-1.83559	-1.63
-1.35053	-0.735551
0.80839	0.261055
0.693085	0.841143
1.609	1.03569
1.22152	0.726773
0.948488	0.679791
0.0471115	0.577468
0.555142	0.152714
-0.538035	-0.119007
-0.544996	-0.644918
-2.55252	-1.31381
-1.6448	-1.77568
-2.03048	-2.48691
-2.64819	-2.28135
-0.943102	-1.43695
-0.407339	-0.726818
0.673534	-0.12551
-0.0531305	-0.128823
-2.21126	-0.306431
-0.185736	-0.185789
1.47767	-0.0751611
-0.76953	0.0948971
-0.19741	-0.188714
-1.2522	-0.658024
-0.696979	-0.804518
-1.76775	-0.689215
-0.196822	-0.501145
-0.849602	-0.837093
-0.636616	-0.688552
0.850967	-0.0474325
-0.0708703	0.378485
0.17906	0.523798
0.495948	0.262961
-0.798685	-0.403962
0.617476	-0.481714
0.872184	-0.722638
-1.83494	-1.29772
-1.47231	-1.52694
-2.31974	-1.72423
-2.23396	-2.06943
-3.15544	-2.51446
-3.37483	-2.93207
-3.72257	-3.29722
-4.63278	-3.14077
-3.64516	-3.05743
-3.61493	-2.76275
-3.04214	-2.15323
-0.558884	-1.46205
-0.725867	-1.11334
-0.595464	-0.981977
0.0203995	-1.14077
-0.490565	-1.08807
-1.04163	-0.764382
0.128561	-0.1451
1.19249	0.808435
0.792156	0.964824
-1.10653	0.240822
-0.282217	-0.468497
-0.459587	-1.04335
-1.61678	-1.33034
-1.51595	-1.38457
-1.67498	-1.29236
-2.41424	-1.07162
0.0990388	-1.03135
-1.65192	-1.11779
-0.294405	-1.13032
-0.251155	-0.935793
-3.42433	-0.895411
0.742373	-0.360639
0.0161657	-0.585698
-1.67618	-1.33342
-2.15727	-1.74205
-1.87696	-1.78334
-1.80669	-1.707
-1.6565	-1.49827
-0.644126	-1.01994
-1.21668	-0.936776
-0.446021	-1.29754
-0.113788	-1.73749
-0.793861	-1.48387
0.674584	-0.379693
-0.0778176	0.33728
1.32697	0.67992
-0.774787	-0.0764562
-1.05243	-0.595965
0.210165	-0.418819
0.513003	-0.580965
-0.367305	-1.05421
-0.605948	-1.11801
-0.230657	-1.09096
-0.705623	-1.23756
-1.00492	-1.6556
-2.36285	-2.2107
-3.65339	-2.51508
-1.96618	-2.10873
-0.967391	-1.60469
-0.817332	-1.34347
-0.677594	-0.875413
-0.209221	-0.503057
0.183758	-0.594556
-0.642909	-1.01204
-0.365537	-1.14894
-0.864162	-1.13543
-0.916947	-1.09106
-1.46245	-1.04247
0.21525	-0.711733
-1.00398	-0.788322
-0.757186	-0.466948
0.130337	-0.0331693
0.378494	0.143733
-0.0718056	0.0561243
-1.07957	-0.0513901
-0.73304	0.0159331
1.53117	0.359578
-0.052361	0.590925
0.405845	0.149096
-0.665274	-0.182857
-0.127369	-0.546992
-0.959231	-0.489264
-1.79964	-0.472891
-1.26336	-0.663728
-1.30474	-1.28742
-1.77206	-1.88735
-3.58907	-2.20496
-2.45121	-2.10027
-1.76235	-1.85983
-1.76585	-1.54697
-2.20198	-0.978172
-0.616671	-0.388543
0.117522	0.231113
1.10952	0.595821
1.57035	0.795923
0.959731	0.951761
0.572038	0.6944
0.488004	0.454623
-0.0840641	0.0504847
-0.320466	-0.538959
-1.34421	-0.981521
-2.06208	-1.59151
-4.34929	-2.45208
-2.44111	-2.11697
-1.92554	-1.53995
0.468381	-0.647758
0.809544	-0.163777
-0.140992	-0.139912
-0.423559	-0.201535
0.550245	-0.155019
0.299535	-0.0305929
-0.174103	-0.170315
1.02203	-0.284028
-0.9309	-0.50706
-0.730712	-0.704758
-0.337341	-0.681057
-0.500102	-0.477808
-1.35326	-0.829832
-1.20553	-0.525404
-1.47709	-0.00399656
-0.378678	-0.0160595
-0.669173	0.153632
-0.682679	-0.112694
-0.21582	-0.434768
-0.502756	-0.54729
-0.566693	-0.518204
-1.44697	-1.07543
-2.04345	-1.42999
-2.26135	-1.63814
-1.68168	-1.95551
-3.34561	-2.70014
-4.20138	-3.17725
-3.44259	-3.6268
-6.04321	-3.50058
-4.43532	-3.28703
-3.21535	-2.74644
-1.8008	-1.91058
-0.331298	-1.29394
-0.285223	-1.19676
-0.113168	-1.00794
0.0221906	-1.03653
-0.63384	-0.963226
-0.863706	-0.648096
0.07812	0.130869
1.04877	0.775088
1.69907	0.858162
0.219763	0.240442
-1.28956	-0.394661
-2.45027	-0.909972
-2.39697	-1.05719
-1.37804	-1.12861
-1.73602	-1.29534
-2.35191	-1.05982
-0.764043	-0.857035
-1.61606	-0.954827
-0.232361	-0.743963
-0.369886	-0.510912
-0.0473218	-0.445569
-0.74611	-0.315685
-0.699232	-0.588803
-1.80324	-1.24674
-2.77682	-1.43675
-2.60068	-1.51246
-1.90865	-1.48288
-0.790576	-1.15291
-0.639096	-0.789483
-1.6317	-0.930218
-1.33021	-1.27997
-1.35006	-1.83187
-1.70338	-1.66509
-0.658535	-0.509591
1.35221	0.395324
-0.288616	0.267014
-1.65524	-0.228675
-1.14062	-0.444458
0.309963	-0.246366
0.258548	-0.566423
-1.48978	-0.85359
-0.715743	-1.03794
-1.22204	-0.973423
-0.803578	-1.28638
-1.35028	-1.43835
-2.37968	-1.92859
-3.44606	-2.37356
-3.2119	-1.9878
-0.674375	-1.43507
-1.9542	-1.10105
-1.53035	-0.869254
-1.10302	-0.377273
0.134003	-0.315523
-0.411505	-0.768637
-0.748539	-1.16779
-1.5163	-1.25971
-1.461	-1.21427
-1.05157	-0.946981
0.291201	-0.559774
-0.127661	-0.383931
-0.893869	-0.256528
0.667818	0.0331201
-1.11564	0.148453
-0.556583	0.0389789
-1.10832	-0.0823494
-0.740115	0.187245
0.949488	0.534452
0.842547	0.619473
-0.148733	0.290664
-1.13105	-0.145029
0.0139231	-0.401444
-0.264513	-0.544072
-1.33994	-0.658519
-0.969839	-0.887863
-1.97101	-1.32123
-1.97025	-1.85856
-3.07589	-2.26734
-1.66836	-1.98811
-1.72127	-1.66689
-1.54479	-1.29493
-1.26982	-0.884391
-0.900804	-0.609862
-0.936805	-0.183948
0.113187	0.213101
0.663735	0.671286
0.805633	0.953916
1.24961	0.744949
1.16109	0.374727
-0.0134432	-0.0560774
-0.379348	-0.426742
-1.03919	-0.946298
-1.27845	-1.62495
-4.19335	-2.14696
-2.71551	-2.14824
-0.703249	-1.44497
-0.0903054	-0.592797
0.0558309	-0.112245
0.92928	0.0747552
-0.729747	0.03353
0.0109937	-0.0200569
0.406413	-0.0447308
-0.117403	-0.145048
0.246749	-0.123281
0.615258	-0.0614862
-1.52427	-0.27718
-0.101253	-0.323477
-0.525849	-0.40467
-1.65786	-0.868258
-1.05017	-0.636729
-0.442624	-0.235172
0.430107	0.0452531
1.03647	-0.0884399
-1.48722	-0.251941
-1.71805	-0.492099
-0.475	-0.409248
0.420989	-0.693502
-1.69102	-0.920254
-1.49403	-1.31867
-1.48711	-1.44317
-2.25529	-1.82146
-3.12726	-2.5237
-4.33233	-3.38189
-4.99726	-4.0594
-4.4634	-3.95401
-4.39096	-3.67316
-3.45157	-2.58422
-3.29666	-1.77174
-1.06083	-1.04627
0.0690037	-0.814036
-0.748142	-0.887291
-0.76443	-1.08223
-0.727054	-0.89702
0.00433296	-0.491379
0.564844	0.325199
-0.291171	0.646343
0.514579	0.532991
-0.0863871	0.286944
-0.942337	-0.482675
-0.645041	-0.758938
-1.09004	-0.733668
-3.42325	-1.10454
-1.4362	-1.33093
-1.37439	-1.14263
-0.0627457	-0.833633
-0.362165	-0.474197
-0.674314	-0.362667
0.362366	-0.265851
0.717074	-0.146963
-0.917337	-0.535149
-0.795742	-0.557687
-1.69619	-0.841207
-1.8101	-1.10581
-0.951727	-1.12752
-1.37087	-1.24488
-1.4759	-1.07389
-0.631197	-0.763831
-0.12266	-0.961201
-1.3895	-1.7375
-2.08022	-2.11979
-0.241718	-1.80684
0.362487	-0.781033
0.0997969	-0.0340512
1.09385	0.11208
-0.38157	-0.18421
-0.830055	-0.24091
0.970685	-0.249897
-0.994145	-0.604886
-0.475943	-0.867281
-0.851214	-0.915685
-0.429013	-1.08355
-0.941763	-1.38058
-1.10722	-1.57038
-3.4049	-1.68375
-2.20206	-2.04993
-2.04318	-2.02206
-0.718701	-1.53192
-1.12077	-1.07769
-0.224138	-0.643774
-0.604068	-0.155146
-1.2407	0.0165536
0.728131	-0.290511
-0.550936	-0.915973
-2.47536	-1.35854
-1.41123	-1.25171
-0.956062	-0.832325
0.164693	-0.346275
0.286817	-0.0878091
-0.626424	-0.138379
-0.595955	-0.0156311
-0.0190645	0.0734466
0.0165335	0.0469686
-0.765838	0.0883321
-0.699	0.0228148
0.879982	0.393841
-0.659928	0.39307
-0.470727	-0.0632125
0.376315	-0.171883
-0.6528	-0.288697
-0.252091	-0.678918
-1.40407	-0.73087
-1.69701	-1.12659
-1.55479	-1.53884
-2.82877	-1.91247
-2.55529	-2.21014
-2.9909	-2.16819
-1.79033	-1.52032
-0.194672	-0.765359
-0.664197	-0.625776
-0.397952	-0.590856
-0.341434	-0.54408
0.257396	-0.0768851
0.451746	0.325723
0.87265	0.64344
0.898917	0.71312
0.17692	0.317409
0.670893	0.0580484
-0.731857	-0.00132669
0.00740269	-0.633365
-1.16161	-1.19886
-2.86754	-1.80853
-3.5773	-2.15555
-2.33794	-1.40675
-0.557555	-0.530877
0.640674	-0.0198086
0.154905	0.220011
0.382504	0.169783
0.143864	0.169953
-0.571847	-0.0970799
-0.703806	-0.215813
0.168693	-0.156386
0.258045	-0.108847
0.334222	-0.098725
-0.223302	-0.131382
0.554813	-0.150253
-1.37607	-0.449937
-0.905413	-0.653599
-1.1088	-0.389066
-1.7944	-0.335334
-1.35333	-0.402189
-0.72293	-0.302946
-0.3648	-0.553837
-0.916008	-0.479825
-0.948612	-0.637482
-0.156362	-1.14035
-1.05268	-1.24499
-1.9212	-1.39262
-0.673906	-1.77468
-3.0094	-2.53272
-4.09841	-3.45559
-3.85549	-4.25745
-4.84988	-4.29902
-4.30364	-3.63219
-3.17576	-2.41081
-0.621591	-1.3606
-0.648696	-0.613727
-0.15269	-0.403385
0.287926	-0.564094
-0.936374	-0.925135
-0.765234	-0.837578
0.304888	-0.546812
-0.367235	0.0188856
-0.682578	0.341392
0.856058	0.270513
-0.186939	-0.1675
-1.09083	-0.69624
0.457666	-0.609967
-1.91098	-0.690034
-1.61721	-1.35487
-0.114461	-1.37658
-1.2758	-0.815127
0.128224	-0.35438
0.390017	0.147212
1.4964	0.192692
-0.571954	0.267687
-1.16543	0.194732
-1.00798	-0.84475
-0.529568	-0.569355
-0.315118	-0.742096
-0.478359	-0.737267
-1.3584	-1.00538
-1.5708	-1.02774
-0.499962	-0.963592
-0.69717	-0.81594
-1.43958	-1.20194
-2.11444	-1.94081
-1.80483	-2.32375
-1.92981	-2.08164
0.377684	-1.31084
0.412891	-0.456376
2.26448	0.0308458
-0.106539	-0.148631
-0.858064	-0.11189
1.2587	-0.123293
0.0168572	-0.454508
-0.735067	-0.835735
-0.300153	-0.808362
-1.10059	-1.20585
-1.26103	-1.36417
-1.0699	-1.39729
-2.65788	-1.62382
-2.46981	-1.88447
-3.0834	-1.96507
-0.933646	-1.49385
-1.09805	-0.94355
-0.526938	-0.546872
-0.400218	-0.125462
-0.690821	0.0698258
0.437545	-0.0632397
-1.20408	-0.704642
-2.58657	-1.25301
-1.7407	-1.14636
-1.21205	-0.741619
-0.0807071	-0.272727
0.165674	-0.0565419
-0.095671	-0.0823042
-0.662737	-0.11096
0.641928	-0.013815
-0.00380439	-0.0216756
-0.289208	0.0252663
-0.0700094	0.0112569
0.0125346	0.0604158
-0.079355	-0.0252996
-1.76376	-0.19635
0.435194	-0.267661
0.305308	-0.333561
-0.72339	-0.655751
-1.27446	-0.620004
-1.45422	-0.926148
-0.736233	-1.41828
-2.32453	-1.73352
-3.33073	-2.04938
-3.8192	-2.01652
-1.61956	-1.37579
-0.3405	-0.506246
-0.811189	-0.288315
0.102014	-0.255655
-0.096178	-0.213136
-0.342375	-0.265083
0.174166	-0.0624563
0.0968198	0.089945
0.72855	0.340393
1.47877	0.412345
0.182352	0.324197
-0.456904	0.110381
-0.126079	-0.217889
-0.878175	-0.58579
-1.95014	-1.23944
-3.59224	-1.81208
-4.00684	-1.46347
-0.347085	-0.564068
0.420213	0.00328591
0.194326	0.102938
0.131833	0.209454
-0.365744	0.262094
0.383182	-0.0501117
0.371601	-0.228273
0.202384	-0.152038
0.166836	-0.174626
-0.0231507	-0.0821279
-0.0353284	0.0412332
0.321664	0.0056955
-0.2169	-0.19574
-0.610055	-0.425743
-0.376335	-0.548494
0.224827	-0.331282
0.0517538	-0.474261
-0.805338	-0.539244
0.0393742	-0.575343
-1.53974	-0.741352
-0.38325	-0.679587
-0.117397	-1.19814
-1.76899	-1.37451
-1.8835	-1.47303
-1.41956	-1.7564
-3.29279	-2.33717
-4.005	-3.40362
-5.39306	-4.19643
-6.8878	-4.36508
-5.03235	-3.68373
-3.34542	-2.51033
-1.41029	-1.07586
0.147469	-0.403333
-0.54711	-0.148845
-0.422478	-0.325129
-0.394511	-0.533038
-0.00479629	-0.774459
-0.107244	-0.559043
-1.0882	-0.294715
-0.478987	-0.151453
-0.945844	-0.382972
-0.277753	-0.531472
0.50275	-0.638176
-0.851997	-0.665912
0.00469338	-0.67682
-2.62165	-0.509331
-1.26094	-0.684826
-0.022463	-0.212637
0.369394	0.368016
1.02389	0.606101
0.912524	0.689298
0.69474	0.579429
-0.763861	0.441767
-0.288785	-1.19383
-2.05029	-0.788901
-0.449967	-0.533486
-0.384643	-0.457238
-0.88276	-0.919969
-1.77838	-1.00473
-0.681073	-0.864546
0.387084	-0.82222
-1.65734	-1.27733
-2.41054	-2.08746
-1.16754	-2.48936
-1.51076	-2.20915
0.640581	-1.50524
0.682317	-0.535155
0.995451	-0.247927
-0.627549	-0.287611
1.473	-0.0197147
0.95546	-0.00895676
0.271546	-0.145151
-0.893187	-0.507387
-0.959786	-0.785388
-0.48092	-1.29153
-2.62515	-1.45318
-1.89465	-1.32261
-3.01929	-1.38143
-4.32904	-1.67148
-1.38134	-1.88047
-2.15751	-1.26258
-0.51538	-0.76809
-0.343536	-0.208486
-0.622069	-0.0127961
-0.700438	0.0653937
0.246333	0.102386
-0.545256	-0.186254
-1.4502	-0.841538
-1.34632	-0.840429
-0.904766	-0.629754
-0.83614	-0.215662
-1.29988	-0.123829
-0.52669	-0.167713
-0.654684	-0.324424
0.775092	-0.4444
-0.436191	-0.222238
-0.306986	-0.149025
-0.201018	-0.152024
-0.665352	-0.165849
-1.19174	-0.274494
-0.477667	-0.303724
-0.161174	-0.461381
-0.328216	-0.509189
0.309555	-0.481514
0.574666	-0.727427
-1.43055	-0.956128
-2.81631	-1.59122
-1.1678	-1.63548
-3.32799	-1.70403
-1.91172	-1.67323
-1.62134	-1.42913
0.79354	-0.594086
-0.123453	-0.0933328
-0.056218	0.145107
0.496333	0.00283807
-0.182769	-0.274957
-0.398204	-0.446297
0.103998	-0.437076
0.236588	-0.0391611
1.21991	0.335652
0.332251	0.398418
-0.255685	0.22151
-0.162482	-0.096629
-0.081626	-0.42663
-1.32036	-0.788488
-1.34591	-1.19521
-1.03691	-1.15877
0.28871	-0.600048
-0.181336	-0.174115
0.489681	-0.0757593
-0.439803	0.120077
-0.188163	0.20307
-0.103497	-0.0884611
-0.278788	-0.249876
-0.184959	-0.319341
-0.942355	-0.362389
0.020034	-0.213528
0.0625347	-0.165859
1.02711	0.038714
0.108917	0.152054
-0.111947	-0.0193849
-1.48596	-0.256686
0.0844358	-0.495983
-1.01612	-0.852903
-1.82535	-0.949083
0.462723	-0.610394
-0.812069	-0.80572
-1.32016	-0.732495
0.029842	-0.91114
-2.42781	-1.46559
-1.15135	-1.45364
-1.06919	-1.6462
-3.09478	-2.25593
-3.72976	-3.20075
-4.26754	-3.91918
-5.40859	-4.28018
-3.92476	-3.77825
-2.17446	-2.56345
-1.77989	-1.1331
0.695746	-0.231955
-1.61794	-0.129045
-0.363198	-0.391255
-0.486112	-0.637559
-0.445566	-0.843543
-0.477569	-0.719124
-0.628825	-0.653205
0.565976	-0.81965
-1.45482	-0.918985
-0.923319	-0.775812
-0.514662	-0.534092
-0.347951	-0.21259
0.279858	-0.177504
-0.353525	-0.106155
1.65979	-0.0685053
0.309024	0.188697
0.579861	0.514733
-0.250681	0.675305
0.242161	0.646182
0.249913	0.713101
-0.514619	0.555028
-1.42653	-1.05254
-0.596074	-0.844266
-1.63073	-0.561755
0.116354	-0.333944
0.143791	-0.54873
-0.0989323	-0.70079
-1.77138	-0.803335
-0.875158	-1.07934
-1.17135	-1.3258
-2.7264	-1.89561
-1.93914	-2.31337
-0.235143	-2.09961
-0.325299	-1.45474
-0.201776	-0.763348
-0.506939	-0.564099
1.39352	-0.433475
0.403058	-0.163068
0.342147	-0.127264
0.278264	-0.0583491
0.092764	-0.266222
-1.86253	-0.737607
-1.59043	-1.14121
-2.91958	-1.22045
-0.827414	-1.06052
-1.76377	-1.25308
-2.29417	-1.52619
-2.39916	-1.68934
-1.88568	-1.16389
-0.223418	-0.504576
0.437106	-0.135789
-0.712292	0.0520745
-0.466726	0.0157916
-0.23815	0.383972
0.299246	0.164197
-0.654351	-0.39014
-0.934487	-0.553859
-0.833149	-0.488812
-0.342813	-0.299848
-0.699581	-0.222841
-0.833985	-0.230545
-0.21957	-0.471479
-0.228719	-0.629677
-0.620571	-0.519077
-0.0411946	-0.411756
-0.447106	-0.297018
-0.640314	-0.351549
-0.73117	-0.460856
-0.586006	-0.555436
-0.116759	-0.836225
-0.73802	-0.973449
-0.485587	-0.739411
-0.262781	-0.777614
-2.00895	-0.878978
-1.88614	-1.38075
-2.13539	-1.4436
-2.68662	-1.31342
-2.92291	-1.08755
-2.33032	-1.04883
-0.89163	-0.481893
-0.0526567	0.106634
0.0345201	0.223744
1.10002	0.10538
-0.494555	-0.425506
-0.479035	-0.74673
-0.782296	-0.723023
-0.243857	-0.287089
1.10574	0.143749
0.564679	0.462468
0.0510347	0.311556
-0.184832	0.080788
-0.0666416	-0.0105377
-0.680914	-0.407721
-0.817615	-0.445305
0.746575	-0.442473
-0.585053	-0.202133
-0.139664	0.0422938
1.39987	-0.0684816
-0.968902	0.0153219
-0.406018	-0.0212557
-0.695475	-0.183452
-0.824479	-0.441238
-0.90298	-0.627799
-0.821499	-0.606262
-0.0520785	-0.550076
-0.412242	-0.383476
-0.397485	-0.197606
-0.704249	0.289309
0.57274	0.136843
0.788182	-0.0394011
-0.541433	-0.188173
0.0292275	-0.753666
0.383612	-1.23124
-0.743903	-0.998281
-0.920861	-1.0707
-2.91975	-0.7152
-0.204752	-0.823718
-2.71226	-1.3909
-1.47536	-1.51685
-1.76374	-1.63751
-1.73504	-2.09969
-3.3462	-2.9484
-5.69121	-3.70611
-6.77677	-4.22237
-5.01093	-3.86628
-3.32672	-2.66745
-1.31325	-1.06174
1.01191	-0.221082
-0.375375	-0.0542591
-0.942408	-0.452648
-1.05684	-0.719016
-0.999611	-0.803727
-1.09258	-0.848801
-2.31619	-0.800579
-1.68012	-1.2196
-1.17675	-1.10096
0.631062	-0.577134
-0.307252	-0.144014
0.619993	0.36439
1.01394	0.607636
-0.102387	0.446847
-0.626974	0.508684
0.828764	0.519027
-0.476306	0.414404
-1.13733	0.249677
0.235243	0.297971
1.34428	0.537488
-2.57418	0.474419
-0.432415	-0.961854
-0.440039	-0.729212
-0.139523	-0.516457
0.211519	-0.2954
-0.726121	-0.480545
-0.144964	-0.550462
-0.0202203	-0.639677
0.0924226	-0.994561
-1.31314	-1.46105
-2.33081	-1.5395
-1.17356	-1.65584
-0.865538	-1.42635
-0.112784	-1.32993
-0.640168	-0.802162
0.752687	-0.647475
0.0121275	-0.754192
0.210855	-0.356773
-0.253488	0.0101608
0.971281	0.0382462
-0.537406	-0.33758
-1.13363	-0.796669
-1.0419	-1.01628
-1.14976	-1.04011
-0.802074	-0.788568
-1.19098	-0.929269
-2.44311	-1.4258
-2.26415	-1.41812
-0.953989	-0.917196
-0.408994	-0.27463
-0.792128	-0.0612513
0.426528	-0.041559
-0.343533	-0.136738
-0.404374	0.0145827
-0.274826	0.128974
-0.694933	-0.0314001
-0.663354	-0.337127
-1.05692	-0.404579
-0.313605	-0.362243
-0.741554	-0.12314
0.196944	-0.038707
-0.200179	-0.268289
-0.940026	-0.673043
-0.699644	-0.716577
-0.685287	-0.643296
-0.777526	-0.417253
-0.555421	-0.375352
-0.749886	-0.605219
-0.379799	-0.674163
-1.66491	-1.17355
-2.17509	-1.61741
-2.03861	-1.40201
-2.2381	-1.09873
-1.49539	-1.17305
-2.45552	-1.29236
-0.845435	-1.08297
-0.717916	-0.971855
-2.26095	-1.10091
-0.152158	-1.07441
0.0697471	-0.415903
-0.127461	0.0946087
0.332234	0.278416
1.28707	-0.102316
-0.419621	-0.278192
-4.0079	-0.592659
-0.792474	-0.666845
-0.00164947	-0.230979
-0.174786	0.0750561
0.556407	0.315197
0.317229	0.343493
-0.360475	0.127328
-0.175758	-0.0814479
-0.74819	-0.100759
-0.309676	-0.117106
0.320439	-0.0756152
0.383402	-0.0463589
1.2615	0.245395
-0.368714	0.109931
0.757059	0.0794683
-0.00861518	-0.101391
-0.330202	-0.287309
-0.730275	-0.623474
-1.15488	-1.07396
-1.44776	-1.31746
-0.790966	-1.0773
-1.21002	-0.83468
-0.269646	-0.270324
-0.911747	-0.0736685
1.2513	-0.0188486
-0.147704	-0.0335587
0.530811	-0.0295548
0.776383	-0.193017
0.00382341	-0.735941
0.512395	-1.04815
0.648156	-1.174
-0.869151	-0.891174
-1.26525	-1.01151
-2.38977	-1.22798
-1.3132	-1.59065
-1.69657	-1.80706
-1.93499	-2.16635
-3.1088	-2.85459
-3.98174	-3.56919
-5.07103	-3.79131
-4.16935	-3.71292
-4.43219	-2.85492
-1.14594	-1.51052
-1.42333	-0.411955
0.946478	-0.184626
-0.583221	-0.505167
-0.914089	-0.780289
-2.35913	-0.831676
-2.87425	-0.823899
-1.9621	-1.11426
-1.78085	-1.4122
-0.595595	-1.07822
-0.408438	-0.273284
0.785333	0.252192
0.201702	0.980604
0.922253	1.13238
0.4914	0.947703
0.662999	0.677777
0.745468	0.592903
-0.874473	0.345515
0.45697	0.0124493
-1.7348	-0.166242
-1.61902	0.121599
-0.220907	0.325267
-0.319527	-0.658388
-0.396758	-0.488916
0.14321	-0.232829
0.447071	-0.320904
-0.880102	-0.405547
-0.547593	-0.466921
-0.287967	-0.699381
-1.23795	-0.873437
-1.31524	-1.23177
-1.98898	-1.30524
-1.10528	-1.17182
-0.100298	-0.923974
-0.283214	-0.864293
-0.676747	-0.585668
0.0774751	-0.55462
-1.56868	-0.784696
-0.148691	-0.454145
-0.00462653	-0.0636922
0.858088	-0.104316
-0.894026	-0.262004
-0.340201	-0.477573
-0.785431	-0.75603
-1.37984	-1.08304
-1.52421	-0.804299
-0.918126	-0.773902
-1.56822	-1.08447
-1.31484	-1.09517
-1.17638	-0.715105
-0.828016	-0.483339
-0.687015	-0.324693
-0.20853	-0.293679
-0.789334	-0.365265
-0.735773	-0.239159
-0.329275	0.00454375
0.18608	0.0343324
-1.29305	-0.22762
-1.39732	-0.411207
-0.56889	-0.403705
-0.497451	-0.024685
0.239814	-0.0258265
-0.0348047	-0.050287
-0.00842641	-0.331943
-1.68512	-0.562712
-1.32792	-0.595729
-1.62875	-0.43711
-0.125761	-0.385437
-1.27691	-0.580358
-0.818787	-0.799938
-1.68057	-1.35215
-3.26876	-1.92457
-2.58507	-2.02522
-1.58912	-1.82428
-2.18338	-1.20635
-0.974712	-0.868735
-1.98339	-0.644439
-0.726543	-0.606235
-1.68744	-0.802669
-0.919323	-0.568612
0.358558	-0.152033
0.120316	0.223578
0.201205	0.116183
-0.30266	-0.293698
-0.241347	-0.311847
-0.0557806	-0.465943
-1.05861	-0.551116
-0.964974	-0.239797
0.179301	-0.152845
0.23199	0.0969421
0.658082	0.276206
0.469319	0.239769
0.599915	-0.0218541
-0.717485	0.0635458
0.782005	0.159283
0.133738	0.200745
-0.682031	0.234522
0.960681	0.467273
1.02171	0.340287
0.365397	0.235075
-0.524875	0.0176933
-0.0737421	-0.368049
-1.27896	-0.767103
-0.934528	-1.23598
-2.21418	-1.68623
-0.670005	-1.76414
-1.43365	-1.30642
-0.0309302	-0.684651
-0.0447517	-0.243303
0.308362	-0.20972
-0.49265	-0.116805
1.13802	-0.00977668
0.508989	-0.0794042
-0.0578422	-0.195285
-0.162461	-0.685813
0.0123986	-1.11938
-1.13879	-1.12817
[truncated: 30,258 more rows]
