# Supplementary material for: Evidence of universal conformal invariance in living biological matter
Source: Nat Phys. 2025 Mar 14;21(4):618–23. doi: 10.1038/s41567-025-02791-2 (PMC11999873; doi:10.1038/s41567-025-02791-2)
Supplement: Supplementary file 6 — Source data for Extended Data Fig. 7. [file 41567_2025_2791_MOESM6_ESM.xlsx]

## Sheet: MCF7-PTV-drive-corr
0	1	2	3	4	5	6	7	8	9	10	11	12	13	14	15	16	17	18	19	20	21	22	23	24	25	26	27	28	29	30	31	32	33	34	35	36	37	38	39	40	41	42	43	44	45	46	47	48	49
0	0.0078125	0.015625	0.0234375	0.03125	0.0390625	0.046875	0.0546875	0.0625	0.0703125	0.078125	0.0859375	0.09375	0.101562	0.109375	0.117188	0.125	0.132812	0.140625	0.148438	0.15625	0.164062	0.171875	0.179688	0.1875	0.195312	0.203125	0.210938	0.21875	0.226562	0.234375	0.242188	0.25	0.257812	0.265625	0.273438	0.28125	0.289062	0.296875	0.304688	0.3125	0.320312	0.328125	0.335938	0.34375	0.351562	0.359375	0.367188	0.375	0.382812
1	0.204621	0.0631296	0.00113568	-0.00708139	-0.0210851	-0.0177187	-0.000267221	-0.0115465	-0.00885811	-0.00630105	0.0127884	-0.0013357	-0.00308732	-0.000627565	0.00662299	0.000740752	0.0049208	0.00889344	-0.013894	-0.0158793	-0.00839187	-0.000496106	0.00303948	0.00493418	9.42123e-05	-0.00739628	-0.00341843	-0.0102887	-0.0176406	0.00572935	-0.00948508	-0.0112277	-0.00951014	-0.0024996	-0.0274495	-0.0132277	-0.0238157	-0.0203293	0.00768549	-0.00723463	0.00406228	-0.0221503	-0.0208347	-0.000240433	-0.0144406	-0.0149758	-0.00643203	-0.0100768	-0.00845075
[truncated: 78 more columns]

## Sheet: MDCK-PTV-drive-corr
0	1	2	3	4	5	6	7	8	9	10	11	12	13	14	15	16	17	18	19	20	21	22	23	24	25	26	27	28	29	30	31	32	33	34	35	36	37	38	39	40	41	42	43	44	45	46	47	48	49
0	0.0078125	0.015625	0.0234375	0.03125	0.0390625	0.046875	0.0546875	0.0625	0.0703125	0.078125	0.0859375	0.09375	0.101562	0.109375	0.117188	0.125	0.132812	0.140625	0.148438	0.15625	0.164062	0.171875	0.179688	0.1875	0.195312	0.203125	0.210938	0.21875	0.226562	0.234375	0.242188	0.25	0.257812	0.265625	0.273438	0.28125	0.289062	0.296875	0.304688	0.3125	0.320312	0.328125	0.335938	0.34375	0.351562	0.359375	0.367188	0.375	0.382812
1	0.224544	0.067807	0.0223209	0.00455692	-0.0136076	-0.0192747	-0.0155565	0.00988601	-0.0181804	-0.0125885	-0.0175233	-0.0193612	-0.00242859	-0.00284641	-0.0206653	-0.0161486	-0.0108483	-0.0347024	-0.0295791	-0.00272293	-0.0243901	-0.0154044	-0.0173931	-0.000715249	0.0068926	-0.00982876	-0.000186253	-0.00725073	-0.00244838	-0.00253137	-0.000391771	-0.00276131	-0.00816153	-0.0208817	-0.0178454	-0.000166017	-0.00692055	0.00621618	0.00568326	-0.00769221	-0.0197148	0.00709329	-0.0292333	0.0136614	0.003481	-0.0104881	-0.00905653	-0.0166153	0.00301596
[truncated: 78 more columns]

## Sheet: nem2048-drive-corr
0	1	2	3	4	5	6	7	8	9	10	11	12	13	14	15	16	17	18	19	20	21	22	23	24	25	26	27	28	29	30	31	32	33	34	35	36	37	38	39	40	41	42	43	44	45	46	47	48	49
0	0.0078125	0.015625	0.0234375	0.03125	0.0390625	0.046875	0.0546875	0.0625	0.0703125	0.078125	0.0859375	0.09375	0.101562	0.109375	0.117188	0.125	0.132812	0.140625	0.148438	0.15625	0.164062	0.171875	0.179688	0.1875	0.195312	0.203125	0.210938	0.21875	0.226562	0.234375	0.242188	0.25	0.257812	0.265625	0.273438	0.28125	0.289062	0.296875	0.304688	0.3125	0.320312	0.328125	0.335938	0.34375	0.351562	0.359375	0.367188	0.375	0.382812
1	0.201627	0.0838191	0.0522684	0.0304836	0.0313996	0.0121097	0.0151799	0.00740998	0.00757998	0.00623859	0.00195472	0.00150418	-0.00089745	-0.00371244	-0.0062167	0.00164683	-0.00768669	-0.00541133	-0.00446228	-0.0090706	-0.00791629	-0.00287214	-0.00584045	-0.0114347	-0.0145323	-0.00153146	-0.00447117	-0.00523867	-0.00978779	-0.0121329	-0.00824931	-0.0082328	-0.0136948	-0.00744874	-0.00804585	-0.0130237	0.00130308	-0.00780201	-0.00602182	-0.00339788	-0.00862962	-0.00326724	-0.00739932	-0.00943339	-0.009769	-0.00683012	-0.0141008	-0.0176003	-0.0105789
[truncated: 78 more columns]

## Sheet: PilH-PTV-drive-corr
0	1	2	3	4	5	6	7	8	9	10	11	12	13	14	15	16	17	18	19	20	21	22	23	24	25	26	27	28	29	30	31	32	33	34	35	36	37	38	39	40	41	42	43	44	45	46	47	48	49
0	0.0078125	0.015625	0.0234375	0.03125	0.0390625	0.046875	0.0546875	0.0625	0.0703125	0.078125	0.0859375	0.09375	0.101562	0.109375	0.117188	0.125	0.132812	0.140625	0.148438	0.15625	0.164062	0.171875	0.179688	0.1875	0.195312	0.203125	0.210938	0.21875	0.226562	0.234375	0.242188	0.25	0.257812	0.265625	0.273438	0.28125	0.289062	0.296875	0.304688	0.3125	0.320312	0.328125	0.335938	0.34375	0.351562	0.359375	0.367188	0.375	0.382812
1	0.321767	0.104665	0.042441	0.0225887	0.010062	-0.00440999	-0.00296337	-0.00918467	-0.0164269	-0.0127607	-0.0183914	-0.021978	-0.0238022	-0.0247277	-0.0195277	-0.0165317	-0.0203148	-0.0219307	-0.0228522	-0.0232941	-0.0231704	-0.0251897	-0.0175629	-0.0196937	-0.0150999	-0.0145173	-0.0232876	-0.0196293	-0.0212286	-0.0156089	-0.0162178	-0.0167963	-0.016255	-0.0160963	-0.0215754	-0.0206741	-0.0167489	-0.0143374	-0.0156543	-0.0160055	-0.014847	-0.0119168	-0.0112322	-0.0161563	-0.0121252	-0.0141717	-0.0127102	-0.00985704	-0.0137434
[truncated: 78 more columns]

## Sheet: WT-PTV-drive-corr
0	1	2	3	4	5	6	7	8	9	10	11	12	13	14	15	16	17	18	19	20	21	22	23	24	25	26	27	28	29	30	31	32	33	34	35	36	37	38	39	40	41	42	43	44	45	46	47	48	49
0	0.0078125	0.015625	0.0234375	0.03125	0.0390625	0.046875	0.0546875	0.0625	0.0703125	0.078125	0.0859375	0.09375	0.101562	0.109375	0.117188	0.125	0.132812	0.140625	0.148438	0.15625	0.164062	0.171875	0.179688	0.1875	0.195312	0.203125	0.210938	0.21875	0.226562	0.234375	0.242188	0.25	0.257812	0.265625	0.273438	0.28125	0.289062	0.296875	0.304688	0.3125	0.320312	0.328125	0.335938	0.34375	0.351562	0.359375	0.367188	0.375	0.382812
1	0.307518	0.0938789	0.0428072	0.0193888	0.00701087	-0.0121678	-0.00750928	-0.0157103	-0.0215333	-0.0203555	-0.0220206	-0.0190069	-0.0171933	-0.0197145	-0.0207051	-0.0241594	-0.0212039	-0.0194074	-0.0201072	-0.0219927	-0.0184693	-0.0192077	-0.022038	-0.0142446	-0.0147479	-0.0215276	-0.0175721	-0.0214931	-0.0176186	-0.0217754	-0.0154029	-0.014052	-0.0175837	-0.0177287	-0.0201361	-0.0258044	-0.0193828	-0.0180302	-0.0165697	-0.016958	-0.0170902	-0.0159359	-0.0146125	-0.0137721	-0.0111309	-0.00796215	-0.00983851	-0.0116775	-0.0135282
[truncated: 78 more columns]
